# Supplementary material for: [5,11,17,23-Tetra-tert-butyl-25,27-(3,6-dioxaoctan-1,8-di­oxy)-26,28-bis­(pyridin-2-ylmeth­oxy)calix[4]arene]sodium iodide–1,2,4,5-tetra­fluoro-3,6-diiodo­benzene–methanol (2/3/4)
Source: Acta Crystallogr Sect E Struct Rep Online. 2013 Apr 5;69(Pt 5):m236–7. doi: 10.1107/S1600536813007757 (PMC3647790; doi:10.1107/S1600536813007757)
Supplement: Supplementary file 1 [file e-69-0m236-sup1.cif]

##############################################################################
#                                                                            #
# This CIF contains the data in a paper accepted for publication in          #
# Acta Crystallographica Section E. It conforms to the requirements of       #
# Notes for Authors for Acta Crystallographica Section E, and has been       #
# peer reviewed under the auspices of the IUCr Commission on Journals.       #
#                                                                            #
# Full details of the Crystallographic Information File format               #
# are given in the paper "The Crystallographic Information File (CIF):       #
# a New Standard Archive File for Crystallography" by S. R. Hall, F. H.      #
# Allen and I. D. Brown [Acta Cryst. (1991), A47, 655-685].                  #
#                                                                            #
# The current version of the core CIF dictionary is obtainable from          #
# ftp://ftp.iucr.org/pub/cif_core.dic.                                       #
#                                                                            #
# Software is freely available for graphical display of the structure(s)     #
# in this CIF. For information consult the CIF software page                 #
# http://www.iucr.org/resources/cif/software.                                #
#                                                                            #
# This file may be used for bona fide research purposes within the           #
# scientific community so long as proper attribution is given to the journal # 
# article from which it was obtained.                                        #
#                                                                            #
##############################################################################
data_global
_audit_creation_method     'from SHELXL-2012'
_journal_date_recd_electronic     2013-03-06
_journal_date_accepted     2013-03-20
_journal_name_full     'Acta Crystallographica, Section E'
_journal_year     2013
_journal_volume     69
_journal_issue      5
_journal_page_first     m236
_journal_page_last     m237
_journal_paper_category     QM
_journal_paper_doi     10.1107/S1600536813007757
_journal_coeditor_code     BG2501
_publ_contact_author_name
;
Giancarlo Terraneo
;
_publ_contact_author_address
;
NFMLab, Department of Chemistry, Materials and Chemical Engineering,
"G. Natta"
Politecnico di Milano
Via Mancinelli, 7
I-20131 Milano
Italy
;
_publ_contact_author_email     'giancarlo.terraneo@polimi.it'
_publ_contact_author_fax     '+39 02 23993180'
_publ_contact_author_phone     '+39 02 23993063'
_publ_section_title
;\
[5,11,17,23-Tetra-<i>tert</i>-butyl-25,27-(3,6-dioxaoctan-1,8-dioxy)-\
26,28-bis(pyridin-2-ylmethoxy)calix[4]arene]sodium
iodide--1,2,4,5-tetrafluoro-3,6-diiodobenzene--methanol (2/3/4)
;
loop_
    _publ_author_name
    _publ_author_footnote
    _publ_author_address
    'Cavallo, Gabriella' .
;
NFMLab, Department of Chemistry, Materials and Chemical Engineering,
"G. Natta"
Politecnico di Milano
Via Mancinelli, 7
I-20131 Milano
Italy
;
    'Metrangolo, Pierangelo' .
;
NFMLab, Department of Chemistry, Materials and Chemical Engineering,
"G. Natta"
Politecnico di Milano
Via Mancinelli, 7
I-20131 Milano
Italy
;
    'Parisi, Melchiorre F.' .
;
Dipartimento di Chimica Organica e Biologica, Universit\'a di Messina,
Salita Sperone 31,
I-98166 Messina
Italy
;
    'Pilati, Tullio' .
;
NFMLab, Department of Chemistry, Materials and Chemical Engineering,
"G. Natta"
Politecnico di Milano
Via Mancinelli, 7
I-20131 Milano
Italy
;
    'Resnati, Giuseppe' .
;
NFMLab, Department of Chemistry, Materials and Chemical Engineering,
"G. Natta"
Politecnico di Milano
Via Mancinelli, 7
I-20131 Milano
Italy
;
    'Terraneo, Giancarlo' .
;
NFMLab, Department of Chemistry, Materials and Chemical Engineering,
"G. Natta"
Politecnico di Milano
Via Mancinelli, 7
I-20131 Milano
Italy
;
data_I
_audit_creation_method     SHELXL-2012
_chemical_name_systematic
;\
[5,11,17,23-Tetra-<i>tert</i>-butyl-25,27-(3,6-dioxaoctan-1,8-dioxy)-\
26,28-bis(pyridin-2-ylmethoxy)calix[4]arene]sodium
iodide--1,2,4,5-tetrafluoro-3,6-diiodobenzene--methanol (2/3/4)
;
_chemical_name_common     ?
_chemical_formula_moiety     'C62 H76 N2 Na O6 +, I -, 1.5(C6 F4 I2), 2(C H4 O)'
_chemical_formula_sum     'C73 H84 F6 I4 N2 Na O8'
_chemical_formula_iupac     '[Na (C62 H76 N2 O6)] I, 1.5C6 F4 I2, 2C H4 O'
_chemical_formula_weight     1762.01
_chemical_melting_point     ?
_symmetry_space_group_name_H-M     'P -1'
_symmetry_space_group_name_Hall     '-P 1'
_space_group_crystal_system     triclinic
loop_
    _space_group_symop_operation_xyz
    'x, y, z'
    '-x, -y, -z'
_cell_length_a     13.4019(12)
_cell_length_b     14.2255(12)
_cell_length_c     21.022(2)
_cell_angle_alpha     85.90(2)
_cell_angle_beta     84.61(2)
_cell_angle_gamma     65.75(2)
_cell_volume     3635.6(8)
_cell_formula_units_Z     2
_cell_measurement_reflns_used     33174
_cell_measurement_theta_min     2.46
_cell_measurement_theta_max     36.20
_cell_measurement_temperature     90(2)
_exptl_crystal_description     prism
_exptl_crystal_colour     colourless
_exptl_crystal_size_max     0.42
_exptl_crystal_size_mid     0.30
_exptl_crystal_size_min     0.20
_exptl_crystal_density_diffrn     1.610
_exptl_crystal_density_meas     ?
_exptl_crystal_density_method     ?
_exptl_crystal_F_000     1754
_exptl_absorpt_coefficient_mu     1.790
_exptl_absorpt_correction_type     multi-scan
_exptl_absorpt_process_details     '(SADABS; Bruker, 2004)'
_exptl_absorpt_correction_T_min     0.865460
_exptl_absorpt_correction_T_max     1.000000
_exptl_special_details
;
Bruker KRYOFLEX low temperature device.
;
_diffrn_ambient_temperature     90(2)
_diffrn_radiation_type     MoK\a
_diffrn_radiation_wavelength     0.71073
_diffrn_measurement_device_type     'Bruker APEXII CCD'
_diffrn_measurement_method     '\f and \w scans'
_diffrn_detector_area_resol_mean     ?
_diffrn_reflns_number     88833
_diffrn_reflns_av_R_equivalents     0.0291
_diffrn_reflns_theta_min     1.671
_diffrn_reflns_theta_max     36.428
_diffrn_reflns_theta_full     25.242
_diffrn_measured_fraction_theta_max     0.939
_diffrn_measured_fraction_theta_full     1.000
_diffrn_reflns_limit_h_min     -21
_diffrn_reflns_limit_h_max     22
_diffrn_reflns_limit_k_min     -23
_diffrn_reflns_limit_k_max     23
_diffrn_reflns_limit_l_min     -34
_diffrn_reflns_limit_l_max     35
_refine_special_details     ?
_reflns_number_total     33353
_reflns_number_gt     29534
_reflns_threshold_expression     I>2\s(I)
_refine_ls_structure_factor_coef     Fsqd
_refine_ls_matrix_type     full
_refine_ls_R_factor_all     0.0520
_refine_ls_R_factor_gt     0.0446
_refine_ls_wR_factor_gt     0.0917
_refine_ls_wR_factor_ref     0.0950
_refine_ls_goodness_of_fit_ref     1.126
_refine_ls_restrained_S_all     1.126
_refine_ls_number_reflns     33353
_refine_ls_number_parameters     847
_refine_ls_number_restraints     0
_refine_ls_hydrogen_treatment     constr
_refine_ls_weighting_scheme     calc
_refine_ls_weighting_details
             'w=1/[\s^2^(Fo^2^)+(0.0333P)^2^+3.1236P], where P=(Fo^2^+2Fc^2^)/3'
_atom_sites_solution_hydrogens     geom
_atom_sites_solution_primary     direct
_atom_sites_solution_secondary     difmap
_refine_ls_shift/su_max     0.002
_refine_ls_shift/su_mean     0.000
_refine_diff_density_max     2.334
_refine_diff_density_min     -1.519
_refine_ls_extinction_method     none
_refine_ls_extinction_coef     .
loop_
    _atom_type_symbol
    _atom_type_description
    _atom_type_scat_dispersion_real
    _atom_type_scat_dispersion_imag
    _atom_type_scat_source
    'C' 'C' 0.0033 0.0016
                         'International Tables Vol C Tables 4.2.6.8 and 6.1.1.4'
    'H' 'H' 0.0000 0.0000
                         'International Tables Vol C Tables 4.2.6.8 and 6.1.1.4'
    'N' 'N' 0.0061 0.0033
                         'International Tables Vol C Tables 4.2.6.8 and 6.1.1.4'
    'O' 'O' 0.0106 0.0060
                         'International Tables Vol C Tables 4.2.6.8 and 6.1.1.4'
    'F' 'F' 0.0171 0.0103
                         'International Tables Vol C Tables 4.2.6.8 and 6.1.1.4'
    'Na' 'Na' 0.0362 0.0249
                         'International Tables Vol C Tables 4.2.6.8 and 6.1.1.4'
    'I' 'I' -0.4742 1.8119
                         'International Tables Vol C Tables 4.2.6.8 and 6.1.1.4'
_computing_data_collection     'APEX2 (Bruker, 2004)'
_computing_cell_refinement     'SAINT (Bruker, 2004)'
_computing_data_reduction     'SAINT (Bruker, 2004)'
_computing_structure_solution     'SIR2002 (Burla <i>et al.</i>, 2003)'
_computing_structure_refinement     'SHELXL2012 (Sheldrick, 2008)'
_computing_molecular_graphics
 'ORTEP-3 for Windows (Farrugia, 2012) and Mercury (Macrae <i>et al.</i>, 2006)'
_computing_publication_material     'SHELXL2012 (Sheldrick, 2008)'
loop_
    _atom_site_type_symbol
    _atom_site_label
    _atom_site_fract_x
    _atom_site_fract_y
    _atom_site_fract_z
    _atom_site_U_iso_or_equiv
    _atom_site_adp_type
    _atom_site_calc_flag
    _atom_site_occupancy
    _atom_site_disorder_assembly
    _atom_site_disorder_group
    I I1 0.35237(2) 0.90822(2) 0.08989(2) 0.01904(3) Uani d 1 . .
    I I2 0.34600(2) 0.94345(2) -0.24227(2) 0.03038(4) Uani d 1 . .
    F F1 0.38098(13) 1.07085(11) -0.01520(7) 0.0281(3) Uani d 1 . .
    F F2 0.37976(14) 1.08362(12) -0.14181(8) 0.0324(3) Uani d 1 . .
    F F3 0.34131(13) 0.76760(12) -0.13909(7) 0.0274(3) Uani d 1 . .
    F F4 0.34360(12) 0.75421(10) -0.01259(7) 0.0225(3) Uani d 1 . .
    C C63 0.36335(17) 0.91197(16) -0.00969(10) 0.0169(3) Uani d 1 . .
    C C64 0.37373(18) 0.99386(17) -0.04493(11) 0.0204(4) Uani d 1 . .
    C C65 0.37311(18) 1.00061(18) -0.11085(11) 0.0228(4) Uani d 1 . .
    C C66 0.36154(18) 0.92572(19) -0.14444(11) 0.0220(4) Uani d 1 . .
    C C67 0.35349(18) 0.84232(18) -0.10952(11) 0.0208(4) Uani d 1 . .
    C C68 0.35475(17) 0.83579(16) -0.04374(10) 0.0175(4) Uani d 1 . .
    I I3 0.66213(2) 0.13414(2) 0.44197(2) 0.01774(3) Uani d 1 . .
    F F5 0.53244(16) 0.12749(14) 0.57729(8) 0.0365(4) Uani d 1 . .
    F F6 0.40813(15) 0.02901(14) 0.62120(7) 0.0352(4) Uani d 1 . .
    C C69 0.56585(16) 0.05310(15) 0.47630(10) 0.0157(3) Uani d 1 . .
    C C70 0.51796(19) 0.06462(17) 0.53805(10) 0.0191(4) Uani d 1 . .
    C C71 0.45316(18) 0.01311(17) 0.56077(10) 0.0189(4) Uani d 1 . .
    I I4 0.81611(2) 0.26919(2) 0.40053(2) 0.01718(3) Uani d 1 . .
    Na Na1 0.28660(6) 0.48248(6) 0.33541(4) 0.01198(14) Uani d 1 . .
    C C1 0.35809(15) 0.61807(14) 0.16785(9) 0.0123(3) Uani d 1 . .
    H H1A 0.3913 0.6537 0.1362 0.015 Uiso calc 1 . .
    H H1B 0.3985 0.6022 0.2070 0.015 Uiso calc 1 . .
    C C2 0.36498(15) 0.51884(14) 0.14083(9) 0.0122(3) Uani d 1 . .
    C C3 0.37844(15) 0.43217(15) 0.18038(9) 0.0118(3) Uani d 1 . .
    C C4 0.36586(15) 0.34727(15) 0.15885(9) 0.0125(3) Uani d 1 . .
    C C5 0.34566(16) 0.34878(15) 0.09473(9) 0.0138(3) Uani d 1 . .
    H H5 0.3378 0.2912 0.0793 0.017 Uiso calc 1 . .
    C C6 0.33659(16) 0.43189(15) 0.05242(9) 0.0138(3) Uani d 1 . .
    C C7 0.34621(16) 0.51596(15) 0.07682(9) 0.0139(3) Uani d 1 . .
    H H7 0.3398 0.5735 0.0490 0.017 Uiso calc 1 . .
    C C8 0.31192(17) 0.43014(16) -0.01729(9) 0.0170(4) Uani d 1 . .
    C C9 0.3974(2) 0.3326(2) -0.04814(11) 0.0287(5) Uani d 1 . .
    H H9A 0.4706 0.3320 -0.0471 0.043 Uiso calc 1 . .
    H H9B 0.3814 0.3318 -0.0926 0.043 Uiso calc 1 . .
    H H9C 0.3948 0.2716 -0.0245 0.043 Uiso calc 1 . .
    C C10 0.3157(2) 0.5231(2) -0.05771(11) 0.0275(5) Uani d 1 . .
    H H10A 0.2616 0.5870 -0.0392 0.041 Uiso calc 1 . .
    H H10B 0.2989 0.5191 -0.1015 0.041 Uiso calc 1 . .
    H H10C 0.3892 0.5225 -0.0581 0.041 Uiso calc 1 . .
    C C11 0.1975(2) 0.4313(2) -0.01892(12) 0.0314(6) Uani d 1 . .
    H H11A 0.1428 0.4939 0.0008 0.047 Uiso calc 1 . .
    H H11B 0.1948 0.3705 0.0048 0.047 Uiso calc 1 . .
    H H11C 0.1815 0.4304 -0.0634 0.047 Uiso calc 1 . .
    C C12 0.36723(15) 0.25868(15) 0.20404(9) 0.0126(3) Uani d 1 . .
    H H12A 0.4120 0.2535 0.2401 0.015 Uiso calc 1 . .
    H H12B 0.4021 0.1933 0.1811 0.015 Uiso calc 1 . .
    C C13 0.25217(15) 0.27271(14) 0.23036(9) 0.0116(3) Uani d 1 . .
    C C14 0.20958(15) 0.30877(14) 0.29168(9) 0.0108(3) Uani d 1 . .
    C C15 0.10034(15) 0.33158(14) 0.31206(9) 0.0109(3) Uani d 1 . .
    C C16 0.03657(16) 0.30926(15) 0.27155(9) 0.0136(3) Uani d 1 . .
    H H16 -0.0373 0.3224 0.2855 0.016 Uiso calc 1 . .
    C C17 0.07715(16) 0.26863(15) 0.21161(9) 0.0143(3) Uani d 1 . .
    C C18 0.18510(16) 0.25254(15) 0.19188(9) 0.0140(3) Uani d 1 . .
    H H18 0.2138 0.2268 0.1506 0.017 Uiso calc 1 . .
    C C19 0.00734(17) 0.24537(17) 0.16685(10) 0.0182(4) Uani d 1 . .
    C C20 -0.0057(3) 0.3158(2) 0.10669(13) 0.0333(6) Uani d 1 . .
    H H20A 0.0669 0.3052 0.0865 0.050 Uiso calc 1 . .
    H H20B -0.0452 0.3879 0.1184 0.050 Uiso calc 1 . .
    H H20C -0.0472 0.2991 0.0766 0.050 Uiso calc 1 . .
    C C21 0.0657(2) 0.1323(2) 0.14800(14) 0.0323(6) Uani d 1 . .
    H H21A 0.1391 0.1197 0.1282 0.048 Uiso calc 1 . .
    H H21B 0.0232 0.1179 0.1175 0.048 Uiso calc 1 . .
    H H21C 0.0722 0.0871 0.1862 0.048 Uiso calc 1 . .
    C C22 -0.1062(2) 0.2629(3) 0.19732(15) 0.0424(8) Uani d 1 . .
    H H22A -0.1475 0.2470 0.1668 0.064 Uiso calc 1 . .
    H H22B -0.1450 0.3351 0.2091 0.064 Uiso calc 1 . .
    H H22C -0.0990 0.2179 0.2357 0.064 Uiso calc 1 . .
    C C23 0.04498(15) 0.38614(14) 0.37376(9) 0.0110(3) Uani d 1 . .
    H H23A -0.0005 0.3522 0.3962 0.013 Uiso calc 1 . .
    H H23B 0.1012 0.3824 0.4024 0.013 Uiso calc 1 . .
    C C24 -0.02688(15) 0.49852(14) 0.35701(8) 0.0106(3) Uani d 1 . .
    C C25 0.01333(14) 0.57485(14) 0.35639(8) 0.0104(3) Uani d 1 . .
    C C26 -0.04157(15) 0.67315(14) 0.32869(9) 0.0108(3) Uani d 1 . .
    C C27 -0.14493(15) 0.69689(15) 0.30689(9) 0.0122(3) Uani d 1 . .
    H H27 -0.1840 0.7636 0.2884 0.015 Uiso calc 1 . .
    C C28 -0.19249(15) 0.62560(15) 0.31141(9) 0.0120(3) Uani d 1 . .
    C C29 -0.13076(15) 0.52614(14) 0.33562(9) 0.0116(3) Uani d 1 . .
    H H29 -0.1607 0.4759 0.3375 0.014 Uiso calc 1 . .
    C C30 -0.30827(16) 0.65194(16) 0.29161(10) 0.0160(3) Uani d 1 . .
    C C31 -0.37864(17) 0.64144(19) 0.35165(11) 0.0211(4) Uani d 1 . .
    H H31A -0.4533 0.6578 0.3402 0.032 Uiso calc 1 . .
    H H31B -0.3808 0.6893 0.3836 0.032 Uiso calc 1 . .
    H H31C -0.3466 0.5706 0.3694 0.032 Uiso calc 1 . .
    C C32 -0.30418(19) 0.5761(2) 0.24192(11) 0.0226(4) Uani d 1 . .
    H H32A -0.3785 0.5932 0.2295 0.034 Uiso calc 1 . .
    H H32B -0.2739 0.5057 0.2604 0.034 Uiso calc 1 . .
    H H32C -0.2576 0.5812 0.2042 0.034 Uiso calc 1 . .
    C C33 -0.3618(2) 0.7615(2) 0.26342(15) 0.0311(6) Uani d 1 . .
    H H33A -0.4354 0.7747 0.2515 0.047 Uiso calc 1 . .
    H H33B -0.3172 0.7695 0.2254 0.047 Uiso calc 1 . .
    H H33C -0.3670 0.8107 0.2952 0.047 Uiso calc 1 . .
    C C34 0.01059(15) 0.75009(14) 0.32028(9) 0.0117(3) Uani d 1 . .
    H H34A 0.0626 0.7360 0.3538 0.014 Uiso calc 1 . .
    H H34B -0.0471 0.8206 0.3259 0.014 Uiso calc 1 . .
    C C35 0.07130(15) 0.74521(14) 0.25480(9) 0.0108(3) Uani d 1 . .
    C C36 0.18597(15) 0.69558(14) 0.24474(9) 0.0107(3) Uani d 1 . .
    C C37 0.23745(15) 0.68700(14) 0.18334(9) 0.0114(3) Uani d 1 . .
    C C38 0.17334(15) 0.73731(15) 0.13246(9) 0.0127(3) Uani d 1 . .
    H H38 0.2084 0.7353 0.0908 0.015 Uiso calc 1 . .
    C C39 0.05995(15) 0.79027(15) 0.14072(9) 0.0123(3) Uani d 1 . .
    C C40 0.01065(15) 0.79118(15) 0.20240(9) 0.0124(3) Uani d 1 . .
    H H40 -0.0670 0.8244 0.2087 0.015 Uiso calc 1 . .
    C C41 -0.01023(16) 0.84392(16) 0.08496(9) 0.0154(3) Uani d 1 . .
    C C42 0.0597(2) 0.8482(2) 0.02385(11) 0.0257(5) Uani d 1 . .
    H H42A 0.0117 0.8830 -0.0107 0.039 Uiso calc 1 . .
    H H42B 0.1085 0.7779 0.0117 0.039 Uiso calc 1 . .
    H H42C 0.1037 0.8864 0.0314 0.039 Uiso calc 1 . .
    C C43 -0.0810(2) 0.7861(2) 0.07241(13) 0.0300(5) Uani d 1 . .
    H H43A -0.1262 0.8203 0.0366 0.045 Uiso calc 1 . .
    H H43B -0.1286 0.7862 0.1108 0.045 Uiso calc 1 . .
    H H43C -0.0333 0.7147 0.0618 0.045 Uiso calc 1 . .
    C C44 -0.08552(19) 0.95498(18) 0.10161(11) 0.0234(4) Uani d 1 . .
    H H44A -0.1305 0.9892 0.0658 0.035 Uiso calc 1 . .
    H H44B -0.0410 0.9922 0.1099 0.035 Uiso calc 1 . .
    H H44C -0.1333 0.9546 0.1398 0.035 Uiso calc 1 . .
    O O1 0.40231(11) 0.43285(11) 0.24340(6) 0.0120(2) Uani d 1 . .
    C C45 0.51836(15) 0.38562(16) 0.25212(10) 0.0154(3) Uani d 1 . .
    H H45A 0.5595 0.4022 0.2146 0.018 Uiso calc 1 . .
    H H45B 0.5438 0.3097 0.2565 0.018 Uiso calc 1 . .
    C C46 0.53821(16) 0.42634(17) 0.31143(10) 0.0158(3) Uani d 1 . .
    H H46A 0.6164 0.3907 0.3206 0.019 Uiso calc 1 . .
    H H46B 0.5199 0.5011 0.3054 0.019 Uiso calc 1 . .
    O O2 0.47052(12) 0.40849(12) 0.36326(7) 0.0147(3) Uani d 1 . .
    C C47 0.48480(16) 0.44350(16) 0.42234(9) 0.0152(3) Uani d 1 . .
    H H47A 0.4825 0.5140 0.4163 0.018 Uiso calc 1 . .
    H H47B 0.5566 0.3972 0.4383 0.018 Uiso calc 1 . .
    C C48 0.39328(16) 0.44326(16) 0.46926(9) 0.0150(3) Uani d 1 . .
    H H48A 0.3939 0.3733 0.4741 0.018 Uiso calc 1 . .
    H H48B 0.4018 0.4643 0.5116 0.018 Uiso calc 1 . .
    O O3 0.29249(11) 0.51493(11) 0.44475(7) 0.0136(2) Uani d 1 . .
    C C49 0.19918(16) 0.51223(16) 0.48210(9) 0.0139(3) Uani d 1 . .
    H H49A 0.1959 0.5368 0.5255 0.017 Uiso calc 1 . .
    H H49B 0.2039 0.4408 0.4862 0.017 Uiso calc 1 . .
    C C50 0.09859(16) 0.58125(15) 0.44879(9) 0.0134(3) Uani d 1 . .
    H H50A 0.0327 0.5752 0.4708 0.016 Uiso calc 1 . .
    H H50B 0.0888 0.6540 0.4497 0.016 Uiso calc 1 . .
    O O4 0.11237(11) 0.55024(11) 0.38350(6) 0.0114(2) Uani d 1 . .
    O O5 0.27846(11) 0.32323(10) 0.33249(6) 0.0114(2) Uani d 1 . .
    C C51 0.34873(15) 0.22820(15) 0.36477(9) 0.0132(3) Uani d 1 . .
    H H51A 0.4129 0.2364 0.3791 0.016 Uiso calc 1 . .
    H H51B 0.3759 0.1712 0.3346 0.016 Uiso calc 1 . .
    C C52 0.28679(15) 0.20185(14) 0.42148(9) 0.0123(3) Uani d 1 . .
    N N1 0.28355(15) 0.24742(14) 0.47572(8) 0.0157(3) Uani d 1 . .
    C C53 0.22346(19) 0.23120(18) 0.52636(10) 0.0195(4) Uani d 1 . .
    H H53 0.2209 0.2629 0.5651 0.023 Uiso calc 1 . .
    C C54 0.16501(18) 0.17105(17) 0.52556(10) 0.0201(4) Uani d 1 . .
    H H54 0.1226 0.1626 0.5626 0.024 Uiso calc 1 . .
    C C55 0.16956(19) 0.12328(17) 0.46959(11) 0.0204(4) Uani d 1 . .
    H H55 0.1309 0.0807 0.4676 0.024 Uiso calc 1 . .
    C C56 0.23156(18) 0.13859(16) 0.41647(10) 0.0174(4) Uani d 1 . .
    H H56 0.2363 0.1066 0.3775 0.021 Uiso calc 1 . .
    O O6 0.24875(11) 0.65174(10) 0.29724(6) 0.0115(2) Uani d 1 . .
    C C57 0.30091(16) 0.71421(15) 0.31892(9) 0.0137(3) Uani d 1 . .
    H H57A 0.3406 0.7342 0.2820 0.016 Uiso calc 1 . .
    H H57B 0.3550 0.6732 0.3500 0.016 Uiso calc 1 . .
    C C58 0.21752(16) 0.80947(15) 0.34979(9) 0.0132(3) Uani d 1 . .
    N N2 0.17300(16) 0.89317(14) 0.31092(9) 0.0179(3) Uani d 1 . .
    C C59 0.0882(2) 0.97461(18) 0.33517(12) 0.0238(4) Uani d 1 . .
    H H59 0.0564 1.0342 0.3081 0.029 Uiso calc 1 . .
    C C60 0.0444(2) 0.97661(19) 0.39779(12) 0.0254(5) Uani d 1 . .
    H H60 -0.0187 1.0344 0.4125 0.031 Uiso calc 1 . .
    C C61 0.09456(19) 0.89269(18) 0.43829(11) 0.0214(4) Uani d 1 . .
    H H61 0.0690 0.8932 0.4820 0.026 Uiso calc 1 . .
    C C62 0.18275(17) 0.80765(16) 0.41415(10) 0.0161(3) Uani d 1 . .
    H H62 0.2189 0.7491 0.4411 0.019 Uiso calc 1 . .
    O O7 0.33656(17) 0.90617(14) 0.22139(8) 0.0283(4) Uani d 1 . .
    H H7O7 0.2800 0.9027 0.2403 0.042 Uiso calc 1 . .
    C C72 0.3633(2) 0.9777(2) 0.25185(14) 0.0315(5) Uani d 1 . .
    H H72A 0.4250 0.9866 0.2275 0.047 Uiso calc 1 . .
    H H72B 0.3837 0.9517 0.2953 0.047 Uiso calc 1 . .
    H H72C 0.2997 1.0442 0.2539 0.047 Uiso calc 1 . .
    O O8 -0.0537(2) 0.5639(2) 0.16897(13) 0.0536(7) Uani d 1 . .
    H H8O8 -0.0759 0.5807 0.2069 0.080 Uiso calc 1 . .
    C C73 0.0623(3) 0.5265(2) 0.16222(17) 0.0409(7) Uani d 1 . .
    H H73A 0.0838 0.5847 0.1606 0.061 Uiso calc 1 . .
    H H73B 0.0897 0.4888 0.1226 0.061 Uiso calc 1 . .
    H H73C 0.0934 0.4802 0.1988 0.061 Uiso calc 1 . .
loop_
    _atom_site_aniso_label
    _atom_site_aniso_U_11
    _atom_site_aniso_U_22
    _atom_site_aniso_U_33
    _atom_site_aniso_U_12
    _atom_site_aniso_U_13
    _atom_site_aniso_U_23
    I1 0.02211(6) 0.01769(6) 0.01537(6) -0.00697(5) 0.00277(5) -0.00068(4)
    I2 0.02485(7) 0.03401(9) 0.01512(6) 0.00398(6) 0.00076(5) 0.00473(6)
    F1 0.0363(8) 0.0219(7) 0.0295(8) -0.0157(6) -0.0029(6) 0.0030(6)
    F2 0.0371(9) 0.0287(8) 0.0293(8) -0.0140(7) -0.0020(6) 0.0148(6)
    F3 0.0313(8) 0.0266(7) 0.0217(7) -0.0084(6) -0.0027(6) -0.0052(6)
    F4 0.0296(7) 0.0183(6) 0.0205(6) -0.0115(5) -0.0003(5) 0.0025(5)
    C63 0.0153(8) 0.0174(9) 0.0153(8) -0.0048(7) 0.0006(7) 0.0020(7)
    C64 0.0191(9) 0.0172(9) 0.0222(10) -0.0054(7) -0.0006(8) 0.0025(7)
    C65 0.0182(9) 0.0212(10) 0.0232(10) -0.0045(8) 0.0017(8) 0.0090(8)
    C66 0.0159(9) 0.0258(11) 0.0170(9) -0.0021(8) -0.0001(7) 0.0045(8)
    C67 0.0185(9) 0.0217(10) 0.0182(9) -0.0043(8) -0.0006(7) -0.0016(8)
    C68 0.0156(8) 0.0161(8) 0.0175(9) -0.0039(7) 0.0004(7) 0.0025(7)
    I3 0.01577(6) 0.01619(6) 0.02253(6) -0.00874(5) -0.00138(5) 0.00536(5)
    F5 0.0587(11) 0.0454(10) 0.0245(7) -0.0411(9) 0.0089(7) -0.0126(7)
    F6 0.0538(10) 0.0465(10) 0.0195(7) -0.0370(9) 0.0149(7) -0.0106(7)
    C69 0.0139(8) 0.0144(8) 0.0197(9) -0.0074(7) -0.0008(7) 0.0041(7)
    C70 0.0247(10) 0.0197(9) 0.0176(9) -0.0140(8) 0.0007(7) -0.0013(7)
    C71 0.0219(9) 0.0201(9) 0.0158(8) -0.0106(8) 0.0022(7) 0.0008(7)
    I4 0.01597(6) 0.01691(6) 0.02085(6) -0.00969(5) -0.00064(4) 0.00334(4)
    Na1 0.0119(3) 0.0131(3) 0.0112(3) -0.0053(3) -0.0009(3) -0.0002(3)
    C1 0.0111(7) 0.0137(7) 0.0124(7) -0.0059(6) 0.0016(6) -0.0006(6)
    C2 0.0127(7) 0.0129(7) 0.0100(7) -0.0044(6) 0.0013(6) -0.0006(6)
    C3 0.0105(7) 0.0145(8) 0.0088(7) -0.0038(6) 0.0007(6) -0.0007(6)
    C4 0.0113(7) 0.0132(7) 0.0118(7) -0.0041(6) 0.0012(6) -0.0010(6)
    C5 0.0153(8) 0.0148(8) 0.0106(7) -0.0054(6) 0.0004(6) -0.0020(6)
    C6 0.0137(8) 0.0157(8) 0.0097(7) -0.0037(6) 0.0003(6) -0.0019(6)
    C7 0.0138(8) 0.0139(8) 0.0118(7) -0.0039(6) 0.0009(6) -0.0001(6)
    C8 0.0195(9) 0.0182(9) 0.0106(7) -0.0048(7) -0.0014(7) -0.0018(6)
    C9 0.0375(13) 0.0244(11) 0.0148(9) -0.0027(10) -0.0006(9) -0.0047(8)
    C10 0.0409(14) 0.0264(11) 0.0145(9) -0.0127(10) -0.0059(9) 0.0038(8)
    C11 0.0267(12) 0.0479(16) 0.0210(11) -0.0161(12) -0.0075(9) 0.0029(11)
    C12 0.0110(7) 0.0127(7) 0.0120(7) -0.0028(6) -0.0001(6) 0.0000(6)
    C13 0.0117(7) 0.0115(7) 0.0103(7) -0.0037(6) -0.0007(6) 0.0001(6)
    C14 0.0111(7) 0.0111(7) 0.0106(7) -0.0047(6) -0.0023(6) 0.0006(6)
    C15 0.0110(7) 0.0122(7) 0.0102(7) -0.0055(6) -0.0012(6) 0.0002(6)
    C16 0.0123(7) 0.0157(8) 0.0141(8) -0.0067(6) -0.0010(6) -0.0016(6)
    C17 0.0160(8) 0.0142(8) 0.0134(8) -0.0063(7) -0.0030(6) -0.0010(6)
    C18 0.0150(8) 0.0147(8) 0.0122(7) -0.0057(6) -0.0007(6) -0.0019(6)
    C19 0.0180(9) 0.0238(10) 0.0156(8) -0.0101(8) -0.0044(7) -0.0054(7)
    C20 0.0423(15) 0.0349(14) 0.0288(12) -0.0189(12) -0.0202(11) 0.0044(10)
    C21 0.0397(14) 0.0249(12) 0.0365(14) -0.0139(11) -0.0157(12) -0.0060(10)
    C22 0.0258(12) 0.078(2) 0.0356(15) -0.0310(15) 0.0007(11) -0.0240(15)
    C23 0.0102(7) 0.0124(7) 0.0103(7) -0.0047(6) -0.0004(6) 0.0001(6)
    C24 0.0104(7) 0.0119(7) 0.0096(7) -0.0049(6) 0.0004(5) -0.0007(6)
    C25 0.0086(7) 0.0140(7) 0.0093(7) -0.0053(6) 0.0003(5) -0.0013(6)
    C26 0.0104(7) 0.0129(7) 0.0105(7) -0.0064(6) 0.0020(6) -0.0018(6)
    C27 0.0115(7) 0.0128(7) 0.0117(7) -0.0046(6) -0.0013(6) 0.0017(6)
    C28 0.0105(7) 0.0150(8) 0.0113(7) -0.0062(6) -0.0008(6) 0.0010(6)
    C29 0.0121(7) 0.0137(7) 0.0106(7) -0.0068(6) -0.0001(6) -0.0004(6)
    C30 0.0117(7) 0.0172(8) 0.0204(9) -0.0070(7) -0.0049(7) 0.0031(7)
    C31 0.0134(8) 0.0279(11) 0.0234(10) -0.0099(8) 0.0022(7) -0.0046(8)
    C32 0.0197(9) 0.0343(12) 0.0183(9) -0.0150(9) -0.0048(8) -0.0005(8)
    C33 0.0206(10) 0.0239(11) 0.0517(16) -0.0111(9) -0.0197(11) 0.0154(11)
    C34 0.0127(7) 0.0127(7) 0.0110(7) -0.0066(6) 0.0011(6) -0.0018(6)
    C35 0.0125(7) 0.0111(7) 0.0109(7) -0.0071(6) 0.0005(6) -0.0012(6)
    C36 0.0123(7) 0.0097(7) 0.0104(7) -0.0048(6) -0.0005(6) 0.0001(5)
    C37 0.0113(7) 0.0106(7) 0.0128(7) -0.0052(6) 0.0008(6) -0.0014(6)
    C38 0.0129(7) 0.0146(8) 0.0097(7) -0.0051(6) 0.0007(6) -0.0012(6)
    C39 0.0131(7) 0.0131(7) 0.0109(7) -0.0058(6) -0.0006(6) 0.0005(6)
    C40 0.0115(7) 0.0141(8) 0.0119(7) -0.0057(6) -0.0006(6) 0.0002(6)
    C41 0.0155(8) 0.0180(8) 0.0125(8) -0.0066(7) -0.0026(6) 0.0020(6)
    C42 0.0225(10) 0.0323(12) 0.0137(9) -0.0034(9) -0.0014(8) 0.0053(8)
    C43 0.0349(13) 0.0360(14) 0.0283(12) -0.0219(11) -0.0165(10) 0.0057(10)
    C44 0.0221(10) 0.0197(10) 0.0205(10) -0.0007(8) -0.0032(8) 0.0034(8)
    O1 0.0100(5) 0.0155(6) 0.0091(5) -0.0038(5) -0.0007(4) -0.0006(5)
    C45 0.0106(7) 0.0192(9) 0.0146(8) -0.0040(7) -0.0007(6) -0.0021(7)
    C46 0.0132(8) 0.0206(9) 0.0152(8) -0.0082(7) -0.0020(6) -0.0004(7)
    O2 0.0153(6) 0.0197(7) 0.0117(6) -0.0096(5) -0.0017(5) -0.0014(5)
    C47 0.0142(8) 0.0209(9) 0.0132(8) -0.0088(7) -0.0041(6) -0.0023(7)
    C48 0.0140(8) 0.0192(9) 0.0122(7) -0.0067(7) -0.0050(6) 0.0011(6)
    O3 0.0121(6) 0.0170(6) 0.0121(6) -0.0061(5) -0.0018(5) 0.0010(5)
    C49 0.0139(8) 0.0169(8) 0.0105(7) -0.0062(7) -0.0008(6) 0.0008(6)
    C50 0.0133(7) 0.0164(8) 0.0100(7) -0.0053(6) 0.0006(6) -0.0040(6)
    O4 0.0104(5) 0.0150(6) 0.0095(5) -0.0056(5) -0.0006(4) -0.0022(4)
    O5 0.0123(6) 0.0118(6) 0.0109(5) -0.0054(5) -0.0038(4) 0.0015(4)
    C51 0.0119(7) 0.0139(8) 0.0125(7) -0.0040(6) -0.0021(6) 0.0026(6)
    C52 0.0114(7) 0.0121(7) 0.0120(7) -0.0035(6) -0.0018(6) 0.0018(6)
    N1 0.0190(8) 0.0172(7) 0.0123(7) -0.0088(6) -0.0008(6) -0.0012(6)
    C53 0.0230(10) 0.0237(10) 0.0125(8) -0.0104(8) 0.0012(7) -0.0022(7)
    C54 0.0211(9) 0.0209(9) 0.0164(9) -0.0083(8) 0.0038(7) 0.0014(7)
    C55 0.0220(10) 0.0194(9) 0.0223(10) -0.0118(8) 0.0015(8) 0.0002(8)
    C56 0.0210(9) 0.0157(8) 0.0166(8) -0.0088(7) 0.0006(7) -0.0018(7)
    O6 0.0129(6) 0.0123(6) 0.0107(5) -0.0065(5) -0.0026(4) 0.0006(4)
    C57 0.0124(7) 0.0151(8) 0.0151(8) -0.0067(6) -0.0017(6) -0.0022(6)
    C58 0.0146(8) 0.0149(8) 0.0126(7) -0.0080(6) -0.0019(6) -0.0014(6)
    N2 0.0223(8) 0.0154(7) 0.0160(7) -0.0075(7) -0.0037(6) 0.0005(6)
    C59 0.0291(11) 0.0156(9) 0.0228(10) -0.0039(8) -0.0069(9) -0.0015(8)
    C60 0.0236(10) 0.0210(10) 0.0276(11) -0.0034(8) -0.0019(9) -0.0107(9)
    C61 0.0227(10) 0.0255(10) 0.0175(9) -0.0108(8) 0.0014(8) -0.0089(8)
    C62 0.0200(9) 0.0178(9) 0.0132(8) -0.0103(7) -0.0015(7) -0.0021(7)
    O7 0.0409(10) 0.0284(9) 0.0201(8) -0.0203(8) 0.0069(7) -0.0034(7)
    C72 0.0371(14) 0.0260(12) 0.0330(13) -0.0151(11) 0.0021(11) -0.0025(10)
    O8 0.0406(13) 0.0715(18) 0.0456(14) -0.0197(13) 0.0048(11) -0.0123(13)
    C73 0.0376(16) 0.0337(15) 0.0500(19) -0.0146(13) 0.0064(13) -0.0053(13)
_geom_special_details
;
All e.s.d.'s (except the e.s.d. in the dihedral angle between two l.s. planes)
are estimated using the full covariance matrix. The cell e.s.d.'s are taken
into account individually in the estimation of e.s.d.'s in distances, angles
and torsion angles; correlations between e.s.d.'s in cell parameters are only
used when they are defined by crystal symmetry. An approximate (isotropic)
treatment of cell e.s.d.'s is used for estimating e.s.d.'s involving l.s.
planes.
;
loop_
    _geom_bond_atom_site_label_1
    _geom_bond_atom_site_label_2
    _geom_bond_site_symmetry_2
    _geom_bond_distance
    _geom_bond_publ_flag
    I1 C63 . 2.083(2) ?
    I2 C66 . 2.074(2) ?
    F1 C64 . 1.340(3) ?
    F2 C65 . 1.339(3) ?
    F3 C67 . 1.341(3) ?
    F4 C68 . 1.347(2) ?
    C63 C64 . 1.384(3) ?
    C63 C68 . 1.389(3) ?
    C64 C65 . 1.383(3) ?
    C65 C66 . 1.386(4) ?
    C66 C67 . 1.387(3) ?
    C67 C68 . 1.381(3) ?
    I3 C69 . 2.1078(19) ?
    F5 C70 . 1.340(3) ?
    F6 C71 . 1.347(3) ?
    C69 C71 2_656 1.378(3) ?
    C69 C70 . 1.382(3) ?
    C70 C71 . 1.383(3) ?
    C71 C69 2_656 1.378(3) ?
    Na1 O4 . 2.2915(16) ?
    Na1 O5 . 2.3178(16) ?
    Na1 O1 . 2.3188(16) ?
    Na1 O6 . 2.3443(16) ?
    Na1 O2 . 2.3617(17) ?
    Na1 O3 . 2.3913(16) ?
    C1 C2 . 1.524(3) ?
    C1 C37 . 1.525(3) ?
    C1 H1A . 0.9900 ?
    C1 H1B . 0.9900 ?
    C2 C3 . 1.394(3) ?
    C2 C7 . 1.398(3) ?
    C3 O1 . 1.393(2) ?
    C3 C4 . 1.397(3) ?
    C4 C5 . 1.396(3) ?
    C4 C12 . 1.518(3) ?
    C5 C6 . 1.398(3) ?
    C5 H5 . 0.9500 ?
    C6 C7 . 1.392(3) ?
    C6 C8 . 1.536(3) ?
    C7 H7 . 0.9500 ?
    C8 C9 . 1.530(3) ?
    C8 C11 . 1.531(3) ?
    C8 C10 . 1.536(3) ?
    C9 H9A . 0.9800 ?
    C9 H9B . 0.9800 ?
    C9 H9C . 0.9800 ?
    C10 H10A . 0.9800 ?
    C10 H10B . 0.9800 ?
    C10 H10C . 0.9800 ?
    C11 H11A . 0.9800 ?
    C11 H11B . 0.9800 ?
    C11 H11C . 0.9800 ?
    C12 C13 . 1.525(3) ?
    C12 H12A . 0.9900 ?
    C12 H12B . 0.9900 ?
    C13 C18 . 1.388(3) ?
    C13 C14 . 1.402(3) ?
    C14 C15 . 1.394(3) ?
    C14 O5 . 1.400(2) ?
    C15 C16 . 1.398(3) ?
    C15 C23 . 1.525(3) ?
    C16 C17 . 1.391(3) ?
    C16 H16 . 0.9500 ?
    C17 C18 . 1.395(3) ?
    C17 C19 . 1.528(3) ?
    C18 H18 . 0.9500 ?
    C19 C22 . 1.521(3) ?
    C19 C20 . 1.533(4) ?
    C19 C21 . 1.535(3) ?
    C20 H20A . 0.9800 ?
    C20 H20B . 0.9800 ?
    C20 H20C . 0.9800 ?
    C21 H21A . 0.9800 ?
    C21 H21B . 0.9800 ?
    C21 H21C . 0.9800 ?
    C22 H22A . 0.9800 ?
    C22 H22B . 0.9800 ?
    C22 H22C . 0.9800 ?
    C23 C24 . 1.525(3) ?
    C23 H23A . 0.9900 ?
    C23 H23B . 0.9900 ?
    C24 C29 . 1.392(3) ?
    C24 C25 . 1.395(3) ?
    C25 O4 . 1.393(2) ?
    C25 C26 . 1.398(3) ?
    C26 C27 . 1.398(3) ?
    C26 C34 . 1.515(3) ?
    C27 C28 . 1.396(3) ?
    C27 H27 . 0.9500 ?
    C28 C29 . 1.400(3) ?
    C28 C30 . 1.531(3) ?
    C29 H29 . 0.9500 ?
    C30 C33 . 1.525(3) ?
    C30 C32 . 1.536(3) ?
    C30 C31 . 1.540(3) ?
    C31 H31A . 0.9800 ?
    C31 H31B . 0.9800 ?
    C31 H31C . 0.9800 ?
    C32 H32A . 0.9800 ?
    C32 H32B . 0.9800 ?
    C32 H32C . 0.9800 ?
    C33 H33A . 0.9800 ?
    C33 H33B . 0.9800 ?
    C33 H33C . 0.9800 ?
    C34 C35 . 1.523(3) ?
    C34 H34A . 0.9900 ?
    C34 H34B . 0.9900 ?
    C35 C40 . 1.389(3) ?
    C35 C36 . 1.405(3) ?
    C36 C37 . 1.394(3) ?
    C36 O6 . 1.400(2) ?
    C37 C38 . 1.397(3) ?
    C38 C39 . 1.391(3) ?
    C38 H38 . 0.9500 ?
    C39 C40 . 1.397(3) ?
    C39 C41 . 1.527(3) ?
    C40 H40 . 0.9500 ?
    C41 C44 . 1.530(3) ?
    C41 C42 . 1.530(3) ?
    C41 C43 . 1.538(3) ?
    C42 H42A . 0.9800 ?
    C42 H42B . 0.9800 ?
    C42 H42C . 0.9800 ?
    C43 H43A . 0.9800 ?
    C43 H43B . 0.9800 ?
    C43 H43C . 0.9800 ?
    C44 H44A . 0.9800 ?
    C44 H44B . 0.9800 ?
    C44 H44C . 0.9800 ?
    O1 C45 . 1.443(2) ?
    C45 C46 . 1.501(3) ?
    C45 H45A . 0.9900 ?
    C45 H45B . 0.9900 ?
    C46 O2 . 1.428(2) ?
    C46 H46A . 0.9900 ?
    C46 H46B . 0.9900 ?
    O2 C47 . 1.428(2) ?
    C47 C48 . 1.501(3) ?
    C47 H47A . 0.9900 ?
    C47 H47B . 0.9900 ?
    C48 O3 . 1.433(2) ?
    C48 H48A . 0.9900 ?
    C48 H48B . 0.9900 ?
    O3 C49 . 1.426(2) ?
    C49 C50 . 1.504(3) ?
    C49 H49A . 0.9900 ?
    C49 H49B . 0.9900 ?
    C50 O4 . 1.444(2) ?
    C50 H50A . 0.9900 ?
    C50 H50B . 0.9900 ?
    O5 C51 . 1.455(2) ?
    C51 C52 . 1.502(3) ?
    C51 H51A . 0.9900 ?
    C51 H51B . 0.9900 ?
    C52 N1 . 1.340(3) ?
    C52 C56 . 1.394(3) ?
    N1 C53 . 1.338(3) ?
    C53 C54 . 1.379(3) ?
    C53 H53 . 0.9500 ?
    C54 C55 . 1.385(3) ?
    C54 H54 . 0.9500 ?
    C55 C56 . 1.387(3) ?
    C55 H55 . 0.9500 ?
    C56 H56 . 0.9500 ?
    O6 C57 . 1.454(2) ?
    C57 C58 . 1.501(3) ?
    C57 H57A . 0.9900 ?
    C57 H57B . 0.9900 ?
    C58 N2 . 1.346(3) ?
    C58 C62 . 1.391(3) ?
    N2 C59 . 1.337(3) ?
    C59 C60 . 1.387(4) ?
    C59 H59 . 0.9500 ?
    C60 C61 . 1.380(4) ?
    C60 H60 . 0.9500 ?
    C61 C62 . 1.385(3) ?
    C61 H61 . 0.9500 ?
    C62 H62 . 0.9500 ?
    O7 C72 . 1.418(3) ?
    O7 H7O7 . 0.8400 ?
    C72 H72A . 0.9800 ?
    C72 H72B . 0.9800 ?
    C72 H72C . 0.9800 ?
    O8 C73 . 1.418(4) ?
    O8 H8O8 . 0.8400 ?
    C73 H73A . 0.9800 ?
    C73 H73B . 0.9800 ?
    C73 H73C . 0.9800 ?
loop_
    _geom_angle_atom_site_label_1
    _geom_angle_atom_site_label_2
    _geom_angle_atom_site_label_3
    _geom_angle_site_symmetry_1
    _geom_angle_site_symmetry_3
    _geom_angle
    _geom_angle_publ_flag
    C64 C63 C68 . . 116.9(2) ?
    C64 C63 I1 . . 121.17(17) ?
    C68 C63 I1 . . 121.88(15) ?
    F1 C64 C65 . . 118.3(2) ?
    F1 C64 C63 . . 120.1(2) ?
    C65 C64 C63 . . 121.5(2) ?
    F2 C65 C64 . . 118.4(2) ?
    F2 C65 C66 . . 120.2(2) ?
    C64 C65 C66 . . 121.3(2) ?
    C65 C66 C67 . . 117.4(2) ?
    C65 C66 I2 . . 120.96(17) ?
    C67 C66 I2 . . 121.48(18) ?
    F3 C67 C68 . . 118.7(2) ?
    F3 C67 C66 . . 120.4(2) ?
    C68 C67 C66 . . 120.9(2) ?
    F4 C68 C67 . . 117.9(2) ?
    F4 C68 C63 . . 120.14(19) ?
    C67 C68 C63 . . 121.9(2) ?
    C71 C69 C70 2_656 . 116.57(18) ?
    C71 C69 I3 2_656 . 122.59(15) ?
    C70 C69 I3 . . 120.84(16) ?
    F5 C70 C69 . . 120.37(19) ?
    F5 C70 C71 . . 118.28(19) ?
    C69 C70 C71 . . 121.3(2) ?
    F6 C71 C69 . 2_656 119.86(19) ?
    F6 C71 C70 . . 118.1(2) ?
    C69 C71 C70 2_656 . 122.1(2) ?
    O4 Na1 O5 . . 90.28(6) ?
    O4 Na1 O1 . . 149.51(6) ?
    O5 Na1 O1 . . 85.04(6) ?
    O4 Na1 O6 . . 85.40(6) ?
    O5 Na1 O6 . . 153.33(6) ?
    O1 Na1 O6 . . 85.47(6) ?
    O4 Na1 O2 . . 139.63(6) ?
    O5 Na1 O2 . . 92.91(6) ?
    O1 Na1 O2 . . 70.80(5) ?
    O6 Na1 O2 . . 107.34(6) ?
    O4 Na1 O3 . . 70.07(6) ?
    O5 Na1 O3 . . 107.73(6) ?
    O1 Na1 O3 . . 139.84(6) ?
    O6 Na1 O3 . . 95.50(6) ?
    O2 Na1 O3 . . 70.66(6) ?
    C2 C1 C37 . . 108.24(15) ?
    C2 C1 H1A . . 110.1 ?
    C37 C1 H1A . . 110.1 ?
    C2 C1 H1B . . 110.1 ?
    C37 C1 H1B . . 110.1 ?
    H1A C1 H1B . . 108.4 ?
    C3 C2 C7 . . 118.03(17) ?
    C3 C2 C1 . . 121.10(16) ?
    C7 C2 C1 . . 120.53(17) ?
    O1 C3 C2 . . 118.19(17) ?
    O1 C3 C4 . . 120.02(16) ?
    C2 C3 C4 . . 121.77(17) ?
    C5 C4 C3 . . 117.84(17) ?
    C5 C4 C12 . . 120.50(17) ?
    C3 C4 C12 . . 121.56(17) ?
    C4 C5 C6 . . 122.43(18) ?
    C4 C5 H5 . . 118.8 ?
    C6 C5 H5 . . 118.8 ?
    C7 C6 C5 . . 117.40(17) ?
    C7 C6 C8 . . 122.46(18) ?
    C5 C6 C8 . . 120.09(18) ?
    C6 C7 C2 . . 122.37(18) ?
    C6 C7 H7 . . 118.8 ?
    C2 C7 H7 . . 118.8 ?
    C9 C8 C11 . . 109.5(2) ?
    C9 C8 C10 . . 107.42(19) ?
    C11 C8 C10 . . 108.4(2) ?
    C9 C8 C6 . . 109.69(17) ?
    C11 C8 C6 . . 109.39(18) ?
    C10 C8 C6 . . 112.36(18) ?
    C8 C9 H9A . . 109.5 ?
    C8 C9 H9B . . 109.5 ?
    H9A C9 H9B . . 109.5 ?
    C8 C9 H9C . . 109.5 ?
    H9A C9 H9C . . 109.5 ?
    H9B C9 H9C . . 109.5 ?
    C8 C10 H10A . . 109.5 ?
    C8 C10 H10B . . 109.5 ?
    H10A C10 H10B . . 109.5 ?
    C8 C10 H10C . . 109.5 ?
    H10A C10 H10C . . 109.5 ?
    H10B C10 H10C . . 109.5 ?
    C8 C11 H11A . . 109.5 ?
    C8 C11 H11B . . 109.5 ?
    H11A C11 H11B . . 109.5 ?
    C8 C11 H11C . . 109.5 ?
    H11A C11 H11C . . 109.5 ?
    H11B C11 H11C . . 109.5 ?
    C4 C12 C13 . . 112.14(15) ?
    C4 C12 H12A . . 109.2 ?
    C13 C12 H12A . . 109.2 ?
    C4 C12 H12B . . 109.2 ?
    C13 C12 H12B . . 109.2 ?
    H12A C12 H12B . . 107.9 ?
    C18 C13 C14 . . 118.23(17) ?
    C18 C13 C12 . . 119.32(16) ?
    C14 C13 C12 . . 122.42(16) ?
    C15 C14 O5 . . 119.88(16) ?
    C15 C14 C13 . . 121.28(17) ?
    O5 C14 C13 . . 118.83(16) ?
    C14 C15 C16 . . 117.95(17) ?
    C14 C15 C23 . . 123.50(16) ?
    C16 C15 C23 . . 118.40(16) ?
    C17 C16 C15 . . 122.51(18) ?
    C17 C16 H16 . . 118.7 ?
    C15 C16 H16 . . 118.7 ?
    C16 C17 C18 . . 117.38(18) ?
    C16 C17 C19 . . 122.69(18) ?
    C18 C17 C19 . . 119.90(18) ?
    C13 C18 C17 . . 122.43(18) ?
    C13 C18 H18 . . 118.8 ?
    C17 C18 H18 . . 118.8 ?
    C22 C19 C17 . . 112.65(18) ?
    C22 C19 C20 . . 108.6(2) ?
    C17 C19 C20 . . 108.70(18) ?
    C22 C19 C21 . . 108.4(2) ?
    C17 C19 C21 . . 109.11(18) ?
    C20 C19 C21 . . 109.3(2) ?
    C19 C20 H20A . . 109.5 ?
    C19 C20 H20B . . 109.5 ?
    H20A C20 H20B . . 109.5 ?
    C19 C20 H20C . . 109.5 ?
    H20A C20 H20C . . 109.5 ?
    H20B C20 H20C . . 109.5 ?
    C19 C21 H21A . . 109.5 ?
    C19 C21 H21B . . 109.5 ?
    H21A C21 H21B . . 109.5 ?
    C19 C21 H21C . . 109.5 ?
    H21A C21 H21C . . 109.5 ?
    H21B C21 H21C . . 109.5 ?
    C19 C22 H22A . . 109.5 ?
    C19 C22 H22B . . 109.5 ?
    H22A C22 H22B . . 109.5 ?
    C19 C22 H22C . . 109.5 ?
    H22A C22 H22C . . 109.5 ?
    H22B C22 H22C . . 109.5 ?
    C24 C23 C15 . . 108.56(15) ?
    C24 C23 H23A . . 110.0 ?
    C15 C23 H23A . . 110.0 ?
    C24 C23 H23B . . 110.0 ?
    C15 C23 H23B . . 110.0 ?
    H23A C23 H23B . . 108.4 ?
    C29 C24 C25 . . 117.87(17) ?
    C29 C24 C23 . . 120.68(16) ?
    C25 C24 C23 . . 121.14(16) ?
    O4 C25 C24 . . 118.04(16) ?
    O4 C25 C26 . . 119.89(16) ?
    C24 C25 C26 . . 122.06(16) ?
    C25 C26 C27 . . 117.68(16) ?
    C25 C26 C34 . . 121.30(16) ?
    C27 C26 C34 . . 120.99(17) ?
    C28 C27 C26 . . 122.05(17) ?
    C28 C27 H27 . . 119.0 ?
    C26 C27 H27 . . 119.0 ?
    C27 C28 C29 . . 117.82(17) ?
    C27 C28 C30 . . 122.92(17) ?
    C29 C28 C30 . . 119.25(17) ?
    C24 C29 C28 . . 122.10(17) ?
    C24 C29 H29 . . 118.9 ?
    C28 C29 H29 . . 118.9 ?
    C33 C30 C28 . . 112.45(17) ?
    C33 C30 C32 . . 108.7(2) ?
    C28 C30 C32 . . 109.79(17) ?
    C33 C30 C31 . . 108.6(2) ?
    C28 C30 C31 . . 107.87(17) ?
    C32 C30 C31 . . 109.31(17) ?
    C30 C31 H31A . . 109.5 ?
    C30 C31 H31B . . 109.5 ?
    H31A C31 H31B . . 109.5 ?
    C30 C31 H31C . . 109.5 ?
    H31A C31 H31C . . 109.5 ?
    H31B C31 H31C . . 109.5 ?
    C30 C32 H32A . . 109.5 ?
    C30 C32 H32B . . 109.5 ?
    H32A C32 H32B . . 109.5 ?
    C30 C32 H32C . . 109.5 ?
    H32A C32 H32C . . 109.5 ?
    H32B C32 H32C . . 109.5 ?
    C30 C33 H33A . . 109.5 ?
    C30 C33 H33B . . 109.5 ?
    H33A C33 H33B . . 109.5 ?
    C30 C33 H33C . . 109.5 ?
    H33A C33 H33C . . 109.5 ?
    H33B C33 H33C . . 109.5 ?
    C26 C34 C35 . . 112.19(15) ?
    C26 C34 H34A . . 109.2 ?
    C35 C34 H34A . . 109.2 ?
    C26 C34 H34B . . 109.2 ?
    C35 C34 H34B . . 109.2 ?
    H34A C34 H34B . . 107.9 ?
    C40 C35 C36 . . 118.34(17) ?
    C40 C35 C34 . . 118.62(16) ?
    C36 C35 C34 . . 123.04(16) ?
    C37 C36 O6 . . 119.79(16) ?
    C37 C36 C35 . . 121.02(17) ?
    O6 C36 C35 . . 119.17(16) ?
    C36 C37 C38 . . 118.33(17) ?
    C36 C37 C1 . . 123.48(17) ?
    C38 C37 C1 . . 117.97(16) ?
    C39 C38 C37 . . 122.22(17) ?
    C39 C38 H38 . . 118.9 ?
    C37 C38 H38 . . 118.9 ?
    C38 C39 C40 . . 117.60(17) ?
    C38 C39 C41 . . 122.19(17) ?
    C40 C39 C41 . . 120.19(17) ?
    C35 C40 C39 . . 122.24(17) ?
    C35 C40 H40 . . 118.9 ?
    C39 C40 H40 . . 118.9 ?
    C39 C41 C44 . . 109.63(17) ?
    C39 C41 C42 . . 112.03(17) ?
    C44 C41 C42 . . 107.59(18) ?
    C39 C41 C43 . . 109.30(17) ?
    C44 C41 C43 . . 109.0(2) ?
    C42 C41 C43 . . 109.2(2) ?
    C41 C42 H42A . . 109.5 ?
    C41 C42 H42B . . 109.5 ?
    H42A C42 H42B . . 109.5 ?
    C41 C42 H42C . . 109.5 ?
    H42A C42 H42C . . 109.5 ?
    H42B C42 H42C . . 109.5 ?
    C41 C43 H43A . . 109.5 ?
    C41 C43 H43B . . 109.5 ?
    H43A C43 H43B . . 109.5 ?
    C41 C43 H43C . . 109.5 ?
    H43A C43 H43C . . 109.5 ?
    H43B C43 H43C . . 109.5 ?
    C41 C44 H44A . . 109.5 ?
    C41 C44 H44B . . 109.5 ?
    H44A C44 H44B . . 109.5 ?
    C41 C44 H44C . . 109.5 ?
    H44A C44 H44C . . 109.5 ?
    H44B C44 H44C . . 109.5 ?
    C3 O1 C45 . . 113.05(14) ?
    O1 C45 C46 . . 108.41(16) ?
    O1 C45 H45A . . 110.0 ?
    C46 C45 H45A . . 110.0 ?
    O1 C45 H45B . . 110.0 ?
    C46 C45 H45B . . 110.0 ?
    H45A C45 H45B . . 108.4 ?
    O2 C46 C45 . . 108.21(16) ?
    O2 C46 H46A . . 110.1 ?
    C45 C46 H46A . . 110.1 ?
    O2 C46 H46B . . 110.1 ?
    C45 C46 H46B . . 110.1 ?
    H46A C46 H46B . . 108.4 ?
    C46 O2 C47 . . 112.42(15) ?
    O2 C47 C48 . . 107.57(15) ?
    O2 C47 H47A . . 110.2 ?
    C48 C47 H47A . . 110.2 ?
    O2 C47 H47B . . 110.2 ?
    C48 C47 H47B . . 110.2 ?
    H47A C47 H47B . . 108.5 ?
    O3 C48 C47 . . 107.30(16) ?
    O3 C48 H48A . . 110.3 ?
    C47 C48 H48A . . 110.3 ?
    O3 C48 H48B . . 110.3 ?
    C47 C48 H48B . . 110.3 ?
    H48A C48 H48B . . 108.5 ?
    C49 O3 C48 . . 111.92(15) ?
    O3 C49 C50 . . 107.78(15) ?
    O3 C49 H49A . . 110.2 ?
    C50 C49 H49A . . 110.2 ?
    O3 C49 H49B . . 110.2 ?
    C50 C49 H49B . . 110.2 ?
    H49A C49 H49B . . 108.5 ?
    O4 C50 C49 . . 108.38(15) ?
    O4 C50 H50A . . 110.0 ?
    C49 C50 H50A . . 110.0 ?
    O4 C50 H50B . . 110.0 ?
    C49 C50 H50B . . 110.0 ?
    H50A C50 H50B . . 108.4 ?
    C25 O4 C50 . . 113.27(14) ?
    C14 O5 C51 . . 113.19(14) ?
    O5 C51 C52 . . 110.60(15) ?
    O5 C51 H51A . . 109.5 ?
    C52 C51 H51A . . 109.5 ?
    O5 C51 H51B . . 109.5 ?
    C52 C51 H51B . . 109.5 ?
    H51A C51 H51B . . 108.1 ?
    N1 C52 C56 . . 122.70(18) ?
    N1 C52 C51 . . 115.58(17) ?
    C56 C52 C51 . . 121.62(18) ?
    C53 N1 C52 . . 117.53(18) ?
    N1 C53 C54 . . 123.8(2) ?
    N1 C53 H53 . . 118.1 ?
    C54 C53 H53 . . 118.1 ?
    C53 C54 C55 . . 118.5(2) ?
    C53 C54 H54 . . 120.8 ?
    C55 C54 H54 . . 120.8 ?
    C54 C55 C56 . . 118.9(2) ?
    C54 C55 H55 . . 120.6 ?
    C56 C55 H55 . . 120.6 ?
    C55 C56 C52 . . 118.64(19) ?
    C55 C56 H56 . . 120.7 ?
    C52 C56 H56 . . 120.7 ?
    C36 O6 C57 . . 113.85(14) ?
    O6 C57 C58 . . 110.95(15) ?
    O6 C57 H57A . . 109.4 ?
    C58 C57 H57A . . 109.5 ?
    O6 C57 H57B . . 109.5 ?
    C58 C57 H57B . . 109.4 ?
    H57A C57 H57B . . 108.0 ?
    N2 C58 C62 . . 122.41(19) ?
    N2 C58 C57 . . 116.37(17) ?
    C62 C58 C57 . . 121.02(18) ?
    C59 N2 C58 . . 117.68(19) ?
    N2 C59 C60 . . 123.4(2) ?
    N2 C59 H59 . . 118.3 ?
    C60 C59 H59 . . 118.3 ?
    C61 C60 C59 . . 118.5(2) ?
    C61 C60 H60 . . 120.8 ?
    C59 C60 H60 . . 120.8 ?
    C60 C61 C62 . . 119.0(2) ?
    C60 C61 H61 . . 120.5 ?
    C62 C61 H61 . . 120.5 ?
    C61 C62 C58 . . 118.9(2) ?
    C61 C62 H62 . . 120.6 ?
    C58 C62 H62 . . 120.6 ?
    C72 O7 H7O7 . . 109.5 ?
    O7 C72 H72A . . 109.5 ?
    O7 C72 H72B . . 109.5 ?
    H72A C72 H72B . . 109.5 ?
    O7 C72 H72C . . 109.5 ?
    H72A C72 H72C . . 109.5 ?
    H72B C72 H72C . . 109.5 ?
    C73 O8 H8O8 . . 109.5 ?
    O8 C73 H73A . . 109.5 ?
    O8 C73 H73B . . 109.5 ?
    H73A C73 H73B . . 109.5 ?
    O8 C73 H73C . . 109.5 ?
    H73A C73 H73C . . 109.5 ?
    H73B C73 H73C . . 109.5 ?
loop_
    _geom_torsion_atom_site_label_1
    _geom_torsion_atom_site_label_2
    _geom_torsion_atom_site_label_3
    _geom_torsion_atom_site_label_4
    _geom_torsion_site_symmetry_1
    _geom_torsion_site_symmetry_2
    _geom_torsion_site_symmetry_3
    _geom_torsion_site_symmetry_4
    _geom_torsion
    _geom_torsion_publ_flag
    C68 C63 C64 F1 . . . . 179.13(19) ?
    I1 C63 C64 F1 . . . . 2.5(3) ?
    C68 C63 C64 C65 . . . . 1.4(3) ?
    I1 C63 C64 C65 . . . . -175.26(17) ?
    F1 C64 C65 F2 . . . . 0.0(3) ?
    C63 C64 C65 F2 . . . . 177.8(2) ?
    F1 C64 C65 C66 . . . . -177.5(2) ?
    C63 C64 C65 C66 . . . . 0.3(3) ?
    F2 C65 C66 C67 . . . . -179.1(2) ?
    C64 C65 C66 C67 . . . . -1.6(3) ?
    F2 C65 C66 I2 . . . . -3.3(3) ?
    C64 C65 C66 I2 . . . . 174.18(17) ?
    C65 C66 C67 F3 . . . . 179.5(2) ?
    I2 C66 C67 F3 . . . . 3.7(3) ?
    C65 C66 C67 C68 . . . . 1.3(3) ?
    I2 C66 C67 C68 . . . . -174.51(16) ?
    F3 C67 C68 F4 . . . . 0.0(3) ?
    C66 C67 C68 F4 . . . . 178.21(19) ?
    F3 C67 C68 C63 . . . . -177.80(19) ?
    C66 C67 C68 C63 . . . . 0.4(3) ?
    C64 C63 C68 F4 . . . . -179.50(19) ?
    I1 C63 C68 F4 . . . . -2.9(3) ?
    C64 C63 C68 C67 . . . . -1.8(3) ?
    I1 C63 C68 C67 . . . . 174.88(16) ?
    C71 C69 C70 F5 2_656 . . . 179.9(2) ?
    I3 C69 C70 F5 . . . . -0.3(3) ?
    C71 C69 C70 C71 2_656 . . . -0.9(4) ?
    I3 C69 C70 C71 . . . . 178.94(17) ?
    F5 C70 C71 F6 . . . . 0.0(3) ?
    C69 C70 C71 F6 . . . . -179.2(2) ?
    F5 C70 C71 C69 . . . 2_656 -179.9(2) ?
    C69 C70 C71 C69 . . . 2_656 0.9(4) ?
    C37 C1 C2 C3 . . . . -92.9(2) ?
    C37 C1 C2 C7 . . . . 80.3(2) ?
    C7 C2 C3 O1 . . . . 177.01(16) ?
    C1 C2 C3 O1 . . . . -9.7(3) ?
    C7 C2 C3 C4 . . . . -4.6(3) ?
    C1 C2 C3 C4 . . . . 168.65(17) ?
    O1 C3 C4 C5 . . . . -177.88(16) ?
    C2 C3 C4 C5 . . . . 3.8(3) ?
    O1 C3 C4 C12 . . . . 5.7(3) ?
    C2 C3 C4 C12 . . . . -172.64(17) ?
    C3 C4 C5 C6 . . . . -0.7(3) ?
    C12 C4 C5 C6 . . . . 175.76(17) ?
    C4 C5 C6 C7 . . . . -1.3(3) ?
    C4 C5 C6 C8 . . . . -178.73(18) ?
    C5 C6 C7 C2 . . . . 0.4(3) ?
    C8 C6 C7 C2 . . . . 177.78(18) ?
    C3 C2 C7 C6 . . . . 2.5(3) ?
    C1 C2 C7 C6 . . . . -170.87(17) ?
    C7 C6 C8 C9 . . . . 127.5(2) ?
    C5 C6 C8 C9 . . . . -55.3(3) ?
    C7 C6 C8 C11 . . . . -112.4(2) ?
    C5 C6 C8 C11 . . . . 64.9(3) ?
    C7 C6 C8 C10 . . . . 8.1(3) ?
    C5 C6 C8 C10 . . . . -174.66(19) ?
    C5 C4 C12 C13 . . . . -82.9(2) ?
    C3 C4 C12 C13 . . . . 93.5(2) ?
    C4 C12 C13 C18 . . . . 77.2(2) ?
    C4 C12 C13 C14 . . . . -100.6(2) ?
    C18 C13 C14 C15 . . . . -4.9(3) ?
    C12 C13 C14 C15 . . . . 172.94(17) ?
    C18 C13 C14 O5 . . . . 176.02(16) ?
    C12 C13 C14 O5 . . . . -6.2(3) ?
    O5 C14 C15 C16 . . . . -175.64(16) ?
    C13 C14 C15 C16 . . . . 5.3(3) ?
    O5 C14 C15 C23 . . . . 8.8(3) ?
    C13 C14 C15 C23 . . . . -170.32(17) ?
    C14 C15 C16 C17 . . . . -2.0(3) ?
    C23 C15 C16 C17 . . . . 173.79(18) ?
    C15 C16 C17 C18 . . . . -1.5(3) ?
    C15 C16 C17 C19 . . . . -179.23(19) ?
    C14 C13 C18 C17 . . . . 1.2(3) ?
    C12 C13 C18 C17 . . . . -176.70(18) ?
    C16 C17 C18 C13 . . . . 1.9(3) ?
    C19 C17 C18 C13 . . . . 179.72(19) ?
    C16 C17 C19 C22 . . . . -4.8(3) ?
    C18 C17 C19 C22 . . . . 177.5(2) ?
    C16 C17 C19 C20 . . . . 115.6(2) ?
    C18 C17 C19 C20 . . . . -62.1(3) ?
    C16 C17 C19 C21 . . . . -125.3(2) ?
    C18 C17 C19 C21 . . . . 57.0(3) ?
    C14 C15 C23 C24 . . . . 102.5(2) ?
    C16 C15 C23 C24 . . . . -73.0(2) ?
    C15 C23 C24 C29 . . . . 80.7(2) ?
    C15 C23 C24 C25 . . . . -92.8(2) ?
    C29 C24 C25 O4 . . . . 173.84(16) ?
    C23 C24 C25 O4 . . . . -12.5(2) ?
    C29 C24 C25 C26 . . . . -7.3(3) ?
    C23 C24 C25 C26 . . . . 166.34(17) ?
    O4 C25 C26 C27 . . . . -174.81(16) ?
    C24 C25 C26 C27 . . . . 6.3(3) ?
    O4 C25 C26 C34 . . . . 7.4(3) ?
    C24 C25 C26 C34 . . . . -171.47(17) ?
    C25 C26 C27 C28 . . . . -0.8(3) ?
    C34 C26 C27 C28 . . . . 176.97(17) ?
    C26 C27 C28 C29 . . . . -3.4(3) ?
    C26 C27 C28 C30 . . . . 176.19(18) ?
    C25 C24 C29 C28 . . . . 2.8(3) ?
    C23 C24 C29 C28 . . . . -170.86(17) ?
    C27 C28 C29 C24 . . . . 2.4(3) ?
    C30 C28 C29 C24 . . . . -177.21(17) ?
    C27 C28 C30 C33 . . . . 3.2(3) ?
    C29 C28 C30 C33 . . . . -177.3(2) ?
    C27 C28 C30 C32 . . . . 124.4(2) ?
    C29 C28 C30 C32 . . . . -56.1(2) ?
    C27 C28 C30 C31 . . . . -116.6(2) ?
    C29 C28 C30 C31 . . . . 62.9(2) ?
    C25 C26 C34 C35 . . . . 93.1(2) ?
    C27 C26 C34 C35 . . . . -84.6(2) ?
    C26 C34 C35 C40 . . . . 77.5(2) ?
    C26 C34 C35 C36 . . . . -101.9(2) ?
    C40 C35 C36 C37 . . . . -3.9(3) ?
    C34 C35 C36 C37 . . . . 175.61(17) ?
    C40 C35 C36 O6 . . . . 177.93(16) ?
    C34 C35 C36 O6 . . . . -2.6(3) ?
    O6 C36 C37 C38 . . . . -175.90(16) ?
    C35 C36 C37 C38 . . . . 5.9(3) ?
    O6 C36 C37 C1 . . . . 9.7(3) ?
    C35 C36 C37 C1 . . . . -168.53(17) ?
    C2 C1 C37 C36 . . . . 99.8(2) ?
    C2 C1 C37 C38 . . . . -74.7(2) ?
    C36 C37 C38 C39 . . . . -3.7(3) ?
    C1 C37 C38 C39 . . . . 171.06(17) ?
    C37 C38 C39 C40 . . . . -0.5(3) ?
    C37 C38 C39 C41 . . . . -179.11(18) ?
    C36 C35 C40 C39 . . . . -0.6(3) ?
    C34 C35 C40 C39 . . . . 179.94(17) ?
    C38 C39 C40 C35 . . . . 2.7(3) ?
    C41 C39 C40 C35 . . . . -178.69(18) ?
    C38 C39 C41 C44 . . . . -129.4(2) ?
    C40 C39 C41 C44 . . . . 52.0(2) ?
    C38 C39 C41 C42 . . . . -10.1(3) ?
    C40 C39 C41 C42 . . . . 171.41(19) ?
    C38 C39 C41 C43 . . . . 111.1(2) ?
    C40 C39 C41 C43 . . . . -67.4(2) ?
    C2 C3 O1 C45 . . . . -94.2(2) ?
    C4 C3 O1 C45 . . . . 87.4(2) ?
    C3 O1 C45 C46 . . . . 157.52(16) ?
    O1 C45 C46 O2 . . . . 54.9(2) ?
    C45 C46 O2 C47 . . . . 179.18(16) ?
    C46 O2 C47 C48 . . . . 167.37(16) ?
    O2 C47 C48 O3 . . . . -62.3(2) ?
    C47 C48 O3 C49 . . . . 173.38(16) ?
    C48 O3 C49 C50 . . . . -174.10(15) ?
    O3 C49 C50 O4 . . . . 53.3(2) ?
    C24 C25 O4 C50 . . . . -96.29(19) ?
    C26 C25 O4 C50 . . . . 84.8(2) ?
    C49 C50 O4 C25 . . . . 154.11(15) ?
    C15 C14 O5 C51 . . . . 99.66(19) ?
    C13 C14 O5 C51 . . . . -81.2(2) ?
    C14 O5 C51 C52 . . . . -80.68(19) ?
    O5 C51 C52 N1 . . . . -84.9(2) ?
    O5 C51 C52 C56 . . . . 91.6(2) ?
    C56 C52 N1 C53 . . . . -0.6(3) ?
    C51 C52 N1 C53 . . . . 175.90(18) ?
    C52 N1 C53 C54 . . . . -0.3(3) ?
    N1 C53 C54 C55 . . . . 0.9(4) ?
    C53 C54 C55 C56 . . . . -0.7(3) ?
    C54 C55 C56 C52 . . . . -0.2(3) ?
    N1 C52 C56 C55 . . . . 0.9(3) ?
    C51 C52 C56 C55 . . . . -175.48(19) ?
    C37 C36 O6 C57 . . . . 80.4(2) ?
    C35 C36 O6 C57 . . . . -101.37(19) ?
    C36 O6 C57 C58 . . . . 70.3(2) ?
    O6 C57 C58 N2 . . . . -89.6(2) ?
    O6 C57 C58 C62 . . . . 85.5(2) ?
    C62 C58 N2 C59 . . . . -3.9(3) ?
    C57 C58 N2 C59 . . . . 171.15(19) ?
    C58 N2 C59 C60 . . . . -0.2(3) ?
    N2 C59 C60 C61 . . . . 3.8(4) ?
    C59 C60 C61 C62 . . . . -3.5(3) ?
    C60 C61 C62 C58 . . . . -0.3(3) ?
    N2 C58 C62 C61 . . . . 4.1(3) ?
    C57 C58 C62 C61 . . . . -170.66(18) ?
loop_
    _geom_hbond_atom_site_label_D
    _geom_hbond_atom_site_label_H
    _geom_hbond_atom_site_label_A
    _geom_hbond_site_symmetry_A
    _geom_hbond_distance_DH
    _geom_hbond_distance_HA
    _geom_hbond_distance_DA
    _geom_hbond_angle_DHA
    C63 I1 O7 . . 2.7515(18) . 179.21(7)
    C69 I3 I4 . . 3.3746(5) . 174.93(6)
    C66 I2 F6 1_564 . 3.2088(17) . 148.66(8)
    O7 H7O7 N2 . 0.84 2.00 2.809(3) 161
_iucr_refine_instructions_details
;
TITL                                 sir:    ----  re63lt
CELL   0.71073     13.4019   14.2255   21.022   85.90    84.61    65.75
ZERR         2      0.0012    0.0012    0.002    0.02     0.02     0.02
LATT  1
SFAC        C        H       N       O       F    Na   I
UNIT       146     168       4      16      12    2    8
L.S.      5
FMAP      2
EQIV $1 x,1+y,-1+z
BOND
BOND $H
CONF
ACTA
HTAB
rtab dist I1 O7
rtab dist I2 F6_$1
rtab dist I3 I4
rtab angl C63 I1 O7
rtab angl C69 I3 I4
rtab angl C66 I2 F6_$1
TEMP -183
PLAN     25
WGHT    0.033300    3.123600
FVAR       0.14089
I1    7    0.352370    0.908219    0.089890    11.00000    0.02211    0.01769 =
         0.01537   -0.00068    0.00277   -0.00697
I2    7    0.345998    0.943454   -0.242273    11.00000    0.02485    0.03401 =
         0.01512    0.00473    0.00076    0.00398
F1    5    0.380984    1.070850   -0.015200    11.00000    0.03635    0.02188 =
         0.02953    0.00300   -0.00290   -0.01572
F2    5    0.379756    1.083617   -0.141813    11.00000    0.03712    0.02871 =
         0.02932    0.01476   -0.00199   -0.01402
F3    5    0.341309    0.767603   -0.139088    11.00000    0.03130    0.02657 =
         0.02169   -0.00519   -0.00266   -0.00836
F4    5    0.343600    0.754210   -0.012585    11.00000    0.02961    0.01828 =
         0.02054    0.00254   -0.00028   -0.01153
C63   1    0.363349    0.911968   -0.009693    11.00000    0.01530    0.01742 =
         0.01527    0.00198    0.00064   -0.00478
C64   1    0.373733    0.993859   -0.044934    11.00000    0.01908    0.01724 =
         0.02224    0.00254   -0.00057   -0.00544
C65   1    0.373109    1.000608   -0.110847    11.00000    0.01821    0.02120 =
         0.02320    0.00902    0.00168   -0.00446
C66   1    0.361543    0.925722   -0.144443    11.00000    0.01590    0.02582 =
         0.01701    0.00452   -0.00014   -0.00214
C67   1    0.353492    0.842317   -0.109520    11.00000    0.01853    0.02171 =
         0.01820   -0.00160   -0.00065   -0.00434
C68   1    0.354754    0.835792   -0.043741    11.00000    0.01560    0.01608 =
         0.01745    0.00246    0.00042   -0.00390
I3    7    0.662128    0.134137    0.441974    11.00000    0.01577    0.01619 =
         0.02253    0.00536   -0.00138   -0.00874
F5    5    0.532438    0.127485    0.577289    11.00000    0.05871    0.04538 =
         0.02451   -0.01265    0.00893   -0.04108
F6    5    0.408128    0.029006    0.621204    11.00000    0.05376    0.04654 =
         0.01946   -0.01059    0.01490   -0.03697
C69   1    0.565847    0.053096    0.476304    11.00000    0.01389    0.01442 =
         0.01970    0.00406   -0.00082   -0.00742
C70   1    0.517958    0.064616    0.538050    11.00000    0.02467    0.01971 =
         0.01757   -0.00129    0.00074   -0.01401
C71   1    0.453157    0.013114    0.560773    11.00000    0.02189    0.02012 =
         0.01576    0.00081    0.00215   -0.01056
I4    7    0.816106    0.269192    0.400527    11.00000    0.01597    0.01691 =
         0.02085    0.00334   -0.00064   -0.00969
NA1   6    0.286604    0.482475    0.335413    11.00000    0.01186    0.01310 =
         0.01122   -0.00016   -0.00095   -0.00532
C1    1    0.358088    0.618070    0.167855    11.00000    0.01114    0.01366 =
         0.01244   -0.00056    0.00160   -0.00592
AFIX  23
H1A   2    0.391334    0.653665    0.136163    11.00000   -1.20000
H1B   2    0.398538    0.602165    0.207039    11.00000   -1.20000
AFIX   0
C2    1    0.364975    0.518835    0.140829    11.00000    0.01270    0.01288 =
         0.00996   -0.00058    0.00129   -0.00442
C3    1    0.378439    0.432174    0.180381    11.00000    0.01045    0.01452 =
         0.00884   -0.00075    0.00070   -0.00382
C4    1    0.365862    0.347269    0.158847    11.00000    0.01131    0.01325 =
         0.01183   -0.00100    0.00122   -0.00410
C5    1    0.345664    0.348781    0.094731    11.00000    0.01528    0.01485 =
         0.01059   -0.00202    0.00035   -0.00536
AFIX  43
H5    2    0.337793    0.291218    0.079284    11.00000   -1.20000
AFIX   0
C6    1    0.336594    0.431887    0.052422    11.00000    0.01367    0.01569 =
         0.00966   -0.00187    0.00025   -0.00370
C7    1    0.346211    0.515963    0.076817    11.00000    0.01379    0.01387 =
         0.01179   -0.00012    0.00091   -0.00391
AFIX  43
H7    2    0.339798    0.573479    0.048979    11.00000   -1.20000
AFIX   0
C8    1    0.311922    0.430143   -0.017291    11.00000    0.01952    0.01818 =
         0.01062   -0.00180   -0.00144   -0.00479
C9    1    0.397362    0.332623   -0.048141    11.00000    0.03750    0.02444 =
         0.01483   -0.00468   -0.00058   -0.00268
AFIX  33
H9A   2    0.470596    0.331975   -0.047104    11.00000   -1.50000
H9B   2    0.381407    0.331782   -0.092595    11.00000   -1.50000
H9C   2    0.394815    0.271643   -0.024486    11.00000   -1.50000
AFIX   0
C10   1    0.315730    0.523100   -0.057712    11.00000    0.04092    0.02637 =
         0.01447    0.00379   -0.00589   -0.01274
AFIX  33
H10A  2    0.261556    0.587043   -0.039239    11.00000   -1.50000
H10B  2    0.298882    0.519075   -0.101540    11.00000   -1.50000
H10C  2    0.389181    0.522482   -0.058143    11.00000   -1.50000
AFIX   0
C11   1    0.197454    0.431330   -0.018922    11.00000    0.02669    0.04790 =
         0.02097    0.00290   -0.00752   -0.01613
AFIX  33
H11A  2    0.142780    0.493895    0.000770    11.00000   -1.50000
H11B  2    0.194760    0.370452    0.004793    11.00000   -1.50000
H11C  2    0.181542    0.430402   -0.063374    11.00000   -1.50000
AFIX   0
C12   1    0.367226    0.258679    0.204040    11.00000    0.01095    0.01268 =
         0.01199    0.00005   -0.00011   -0.00283
AFIX  23
H12A  2    0.412022    0.253489    0.240056    11.00000   -1.20000
H12B  2    0.402120    0.193341    0.181088    11.00000   -1.20000
AFIX   0
C13   1    0.252171    0.272706    0.230364    11.00000    0.01173    0.01152 =
         0.01031    0.00007   -0.00069   -0.00370
C14   1    0.209576    0.308770    0.291682    11.00000    0.01111    0.01112 =
         0.01057    0.00060   -0.00227   -0.00473
C15   1    0.100341    0.331575    0.312057    11.00000    0.01104    0.01219 =
         0.01019    0.00019   -0.00121   -0.00546
C16   1    0.036572    0.309264    0.271550    11.00000    0.01229    0.01574 =
         0.01411   -0.00163   -0.00103   -0.00674
AFIX  43
H16   2   -0.037296    0.322353    0.285494    11.00000   -1.20000
AFIX   0
C17   1    0.077149    0.268631    0.211608    11.00000    0.01602    0.01423 =
         0.01338   -0.00096   -0.00299   -0.00627
C18   1    0.185104    0.252536    0.191878    11.00000    0.01497    0.01472 =
         0.01220   -0.00188   -0.00072   -0.00575
AFIX  43
H18   2    0.213768    0.226823    0.150578    11.00000   -1.20000
AFIX   0
C19   1    0.007339    0.245369    0.166851    11.00000    0.01801    0.02380 =
         0.01564   -0.00535   -0.00443   -0.01009
C20   1   -0.005729    0.315751    0.106693    11.00000    0.04233    0.03488 =
         0.02876    0.00438   -0.02024   -0.01888
AFIX  33
H20A  2    0.066871    0.305215    0.086546    11.00000   -1.50000
H20B  2   -0.045177    0.387924    0.118438    11.00000   -1.50000
H20C  2   -0.047238    0.299119    0.076631    11.00000   -1.50000
AFIX   0
C21   1    0.065747    0.132309    0.148001    11.00000    0.03972    0.02488 =
         0.03650   -0.00602   -0.01574   -0.01395
AFIX  33
H21A  2    0.139086    0.119711    0.128212    11.00000   -1.50000
H21B  2    0.023227    0.117917    0.117521    11.00000   -1.50000
H21C  2    0.072224    0.087103    0.186233    11.00000   -1.50000
AFIX   0
C22   1   -0.106151    0.262895    0.197319    11.00000    0.02583    0.07833 =
         0.03561   -0.02403    0.00071   -0.03103
AFIX  33
H22A  2   -0.147523    0.247022    0.166801    11.00000   -1.50000
H22B  2   -0.145030    0.335101    0.209101    11.00000   -1.50000
H22C  2   -0.099012    0.217853    0.235684    11.00000   -1.50000
AFIX   0
C23   1    0.044979    0.386142    0.373765    11.00000    0.01022    0.01240 =
         0.01031    0.00013   -0.00041   -0.00475
AFIX  23
H23A  2   -0.000461    0.352249    0.396176    11.00000   -1.20000
H23B  2    0.101155    0.382411    0.402413    11.00000   -1.20000
AFIX   0
C24   1   -0.026877    0.498518    0.357011    11.00000    0.01041    0.01192 =
         0.00958   -0.00074    0.00037   -0.00487
C25   1    0.013334    0.574852    0.356392    11.00000    0.00858    0.01404 =
         0.00927   -0.00129    0.00033   -0.00530
C26   1   -0.041571    0.673153    0.328687    11.00000    0.01044    0.01287 =
         0.01048   -0.00183    0.00199   -0.00640
C27   1   -0.144932    0.696888    0.306888    11.00000    0.01151    0.01280 =
         0.01168    0.00166   -0.00132   -0.00461
AFIX  43
H27   2   -0.184002    0.763590    0.288430    11.00000   -1.20000
AFIX   0
C28   1   -0.192486    0.625603    0.311409    11.00000    0.01048    0.01504 =
         0.01131    0.00099   -0.00076   -0.00619
C29   1   -0.130765    0.526143    0.335621    11.00000    0.01205    0.01368 =
         0.01058   -0.00043   -0.00013   -0.00682
AFIX  43
H29   2   -0.160732    0.475898    0.337514    11.00000   -1.20000
AFIX   0
C30   1   -0.308271    0.651935    0.291605    11.00000    0.01172    0.01721 =
         0.02042    0.00313   -0.00493   -0.00697
C31   1   -0.378641    0.641436    0.351654    11.00000    0.01338    0.02791 =
         0.02338   -0.00464    0.00220   -0.00993
AFIX  33
H31A  2   -0.453337    0.657767    0.340196    11.00000   -1.50000
H31B  2   -0.380815    0.689282    0.383597    11.00000   -1.50000
H31C  2   -0.346563    0.570575    0.369394    11.00000   -1.50000
AFIX   0
C32   1   -0.304181    0.576134    0.241925    11.00000    0.01975    0.03427 =
         0.01830   -0.00053   -0.00476   -0.01500
AFIX  33
H32A  2   -0.378492    0.593202    0.229485    11.00000   -1.50000
H32B  2   -0.273853    0.505669    0.260416    11.00000   -1.50000
H32C  2   -0.257588    0.581157    0.204170    11.00000   -1.50000
AFIX   0
C33   1   -0.361756    0.761509    0.263417    11.00000    0.02060    0.02388 =
         0.05172    0.01537   -0.01973   -0.01108
AFIX  33
H33A  2   -0.435441    0.774744    0.251501    11.00000   -1.50000
H33B  2   -0.317245    0.769485    0.225403    11.00000   -1.50000
H33C  2   -0.366960    0.810730    0.295227    11.00000   -1.50000
AFIX   0
C34   1    0.010591    0.750087    0.320277    11.00000    0.01274    0.01265 =
         0.01105   -0.00181    0.00109   -0.00664
AFIX  23
H34A  2    0.062638    0.736020    0.353779    11.00000   -1.20000
H34B  2   -0.047141    0.820553    0.325899    11.00000   -1.20000
AFIX   0
C35   1    0.071302    0.745207    0.254799    11.00000    0.01254    0.01112 =
         0.01092   -0.00124    0.00048   -0.00706
C36   1    0.185970    0.695584    0.244741    11.00000    0.01225    0.00974 =
         0.01041    0.00008   -0.00045   -0.00479
C37   1    0.237447    0.687001    0.183340    11.00000    0.01135    0.01059 =
         0.01277   -0.00142    0.00079   -0.00517
C38   1    0.173336    0.737307    0.132464    11.00000    0.01293    0.01459 =
         0.00974   -0.00117    0.00074   -0.00508
AFIX  43
H38   2    0.208353    0.735273    0.090827    11.00000   -1.20000
AFIX   0
C39   1    0.059952    0.790273    0.140723    11.00000    0.01311    0.01307 =
         0.01092    0.00048   -0.00063   -0.00585
C40   1    0.010652    0.791180    0.202398    11.00000    0.01148    0.01406 =
         0.01186    0.00018   -0.00058   -0.00569
AFIX  43
H40   2   -0.066980    0.824360    0.208718    11.00000   -1.20000
AFIX   0
C41   1   -0.010229    0.843919    0.084959    11.00000    0.01553    0.01799 =
         0.01250    0.00195   -0.00263   -0.00659
C42   1    0.059706    0.848194    0.023847    11.00000    0.02247    0.03232 =
         0.01370    0.00528   -0.00140   -0.00337
AFIX  33
H42A  2    0.011736    0.883042   -0.010684    11.00000   -1.50000
H42B  2    0.108474    0.777896    0.011726    11.00000   -1.50000
H42C  2    0.103691    0.886382    0.031364    11.00000   -1.50000
AFIX   0
C43   1   -0.080997    0.786053    0.072411    11.00000    0.03495    0.03602 =
         0.02826    0.00574   -0.01648   -0.02187
AFIX  33
H43A  2   -0.126159    0.820347    0.036637    11.00000   -1.50000
H43B  2   -0.128642    0.786212    0.110772    11.00000   -1.50000
H43C  2   -0.033276    0.714732    0.061829    11.00000   -1.50000
AFIX   0
C44   1   -0.085520    0.954978    0.101610    11.00000    0.02207    0.01970 =
         0.02052    0.00341   -0.00317   -0.00071
AFIX  33
H44A  2   -0.130517    0.989214    0.065762    11.00000   -1.50000
H44B  2   -0.040972    0.992222    0.109924    11.00000   -1.50000
H44C  2   -0.133307    0.954647    0.139811    11.00000   -1.50000
AFIX   0
O1    4    0.402307    0.432852    0.243401    11.00000    0.01004    0.01551 =
         0.00907   -0.00065   -0.00070   -0.00378
C45   1    0.518356    0.385617    0.252118    11.00000    0.01058    0.01916 =
         0.01457   -0.00205   -0.00072   -0.00396
AFIX  23
H45A  2    0.559520    0.402230    0.214628    11.00000   -1.20000
H45B  2    0.543764    0.309705    0.256457    11.00000   -1.20000
AFIX   0
C46   1    0.538205    0.426343    0.311432    11.00000    0.01318    0.02061 =
         0.01521   -0.00041   -0.00197   -0.00825
AFIX  23
H46A  2    0.616410    0.390705    0.320595    11.00000   -1.20000
H46B  2    0.519891    0.501130    0.305442    11.00000   -1.20000
AFIX   0
O2    4    0.470521    0.408491    0.363256    11.00000    0.01530    0.01973 =
         0.01168   -0.00144   -0.00170   -0.00960
C47   1    0.484799    0.443504    0.422337    11.00000    0.01419    0.02092 =
         0.01317   -0.00230   -0.00410   -0.00880
AFIX  23
H47A  2    0.482498    0.514010    0.416329    11.00000   -1.20000
H47B  2    0.556589    0.397169    0.438252    11.00000   -1.20000
AFIX   0
C48   1    0.393283    0.443259    0.469261    11.00000    0.01398    0.01920 =
         0.01223    0.00114   -0.00497   -0.00675
AFIX  23
H48A  2    0.393854    0.373305    0.474098    11.00000   -1.20000
H48B  2    0.401844    0.464267    0.511601    11.00000   -1.20000
AFIX   0
O3    4    0.292490    0.514929    0.444755    11.00000    0.01206    0.01699 =
         0.01207    0.00097   -0.00182   -0.00614
C49   1    0.199177    0.512227    0.482104    11.00000    0.01394    0.01690 =
         0.01051    0.00082   -0.00076   -0.00616
AFIX  23
H49A  2    0.195863    0.536750    0.525475    11.00000   -1.20000
H49B  2    0.203872    0.440789    0.486200    11.00000   -1.20000
AFIX   0
C50   1    0.098593    0.581254    0.448792    11.00000    0.01327    0.01639 =
         0.01001   -0.00395    0.00062   -0.00527
AFIX  23
H50A  2    0.032732    0.575177    0.470753    11.00000   -1.20000
H50B  2    0.088814    0.654028    0.449679    11.00000   -1.20000
AFIX   0
O4    4    0.112369    0.550235    0.383504    11.00000    0.01038    0.01495 =
         0.00946   -0.00218   -0.00056   -0.00565
O5    4    0.278455    0.323225    0.332488    11.00000    0.01231    0.01176 =
         0.01088    0.00148   -0.00378   -0.00538
C51   1    0.348726    0.228195    0.364772    11.00000    0.01186    0.01388 =
         0.01246    0.00262   -0.00212   -0.00402
AFIX  23
H51A  2    0.412912    0.236414    0.379065    11.00000   -1.20000
H51B  2    0.375941    0.171213    0.334582    11.00000   -1.20000
AFIX   0
C52   1    0.286791    0.201848    0.421482    11.00000    0.01143    0.01213 =
         0.01200    0.00181   -0.00182   -0.00350
N1    3    0.283548    0.247420    0.475720    11.00000    0.01899    0.01716 =
         0.01229   -0.00122   -0.00084   -0.00875
C53   1    0.223463    0.231199    0.526362    11.00000    0.02301    0.02370 =
         0.01249   -0.00220    0.00120   -0.01038
AFIX  43
H53   2    0.220948    0.262947    0.565080    11.00000   -1.20000
AFIX   0
C54   1    0.165007    0.171054    0.525562    11.00000    0.02114    0.02090 =
         0.01645    0.00143    0.00379   -0.00828
AFIX  43
H54   2    0.122586    0.162592    0.562564    11.00000   -1.20000
AFIX   0
C55   1    0.169559    0.123275    0.469586    11.00000    0.02202    0.01940 =
         0.02231    0.00020    0.00150   -0.01180
AFIX  43
H55   2    0.130873    0.080723    0.467591    11.00000   -1.20000
AFIX   0
C56   1    0.231558    0.138589    0.416470    11.00000    0.02101    0.01567 =
         0.01656   -0.00181    0.00058   -0.00882
AFIX  43
H56   2    0.236289    0.106630    0.377477    11.00000   -1.20000
AFIX   0
O6    4    0.248747    0.651739    0.297241    11.00000    0.01293    0.01233 =
         0.01071    0.00056   -0.00263   -0.00652
C57   1    0.300908    0.714212    0.318917    11.00000    0.01237    0.01514 =
         0.01513   -0.00216   -0.00170   -0.00668
AFIX  23
H57A  2    0.340604    0.734213    0.282046    11.00000   -1.20000
H57B  2    0.355045    0.673165    0.349974    11.00000   -1.20000
AFIX   0
C58   1    0.217518    0.809465    0.349791    11.00000    0.01456    0.01490 =
         0.01263   -0.00136   -0.00187   -0.00803
N2    3    0.172998    0.893170    0.310922    11.00000    0.02229    0.01541 =
         0.01604    0.00053   -0.00371   -0.00751
C59   1    0.088221    0.974610    0.335174    11.00000    0.02911    0.01562 =
         0.02277   -0.00151   -0.00692   -0.00389
AFIX  43
H59   2    0.056352    1.034163    0.308146    11.00000   -1.20000
AFIX   0
C60   1    0.044403    0.976609    0.397790    11.00000    0.02359    0.02101 =
         0.02759   -0.01066   -0.00186   -0.00340
AFIX  43
H60   2   -0.018689    1.034425    0.412458    11.00000   -1.20000
AFIX   0
C61   1    0.094560    0.892691    0.438285    11.00000    0.02271    0.02554 =
         0.01752   -0.00888    0.00145   -0.01076
AFIX  43
H61   2    0.069000    0.893247    0.482025    11.00000   -1.20000
AFIX   0
C62   1    0.182746    0.807648    0.414154    11.00000    0.02002    0.01784 =
         0.01316   -0.00206   -0.00150   -0.01028
AFIX  43
H62   2    0.218876    0.749064    0.441104    11.00000   -1.20000
AFIX   0
O7    4    0.336564    0.906175    0.221386    11.00000    0.04091    0.02840 =
         0.02014   -0.00340    0.00693   -0.02032
AFIX 143
H7O7  2    0.280032    0.902703    0.240279    11.00000   -1.50000
AFIX   0
C72   1    0.363312    0.977695    0.251849    11.00000    0.03710    0.02596 =
         0.03297   -0.00255    0.00209   -0.01511
AFIX 133
H72A  2    0.425044    0.986617    0.227478    11.00000   -1.50000
H72B  2    0.383714    0.951711    0.295275    11.00000   -1.50000
H72C  2    0.299668    1.044198    0.253853    11.00000   -1.50000
AFIX   0
O8    4   -0.053740    0.563909    0.168974    11.00000    0.04064    0.07152 =
         0.04562   -0.01231    0.00478   -0.01965
AFIX 143
H8O8  2   -0.075906    0.580720    0.206903    11.00000   -1.50000
AFIX   0
C73   1    0.062266    0.526512    0.162222    11.00000    0.03764    0.03369 =
         0.04997   -0.00534    0.00637   -0.01456
AFIX 133
H73A  2    0.083825    0.584698    0.160629    11.00000   -1.50000
H73B  2    0.089713    0.488808    0.122617    11.00000   -1.50000
H73C  2    0.093445    0.480181    0.198752    11.00000   -1.50000
AFIX   0
HKLF 4
REM                                  sir:    ----  re63lt
REM R1 =  0.0446 for   29534 Fo > 4sig(Fo)  and  0.0520 for all   33353 data
REM    847 parameters refined using      0 restraints
END
WGHT      0.0332      3.1303
REM Instructions for potential hydrogen bonds
EQIV $2 -x+1, -y+1, -z
HTAB C45 I2_$2
HTAB C46 I4
HTAB C47 I4
EQIV $3 -x+1, -y+1, -z+1
HTAB C49 I4_$3
HTAB C49 N1
HTAB C57 O7
HTAB O7 N2
REM Highest difference peak  2.334,  deepest hole -1.519,  1-sigma level  0.123
Q1    1   0.3211  0.9115 -0.2505  11.00000  0.05    2.33
Q2    1   0.8192  0.2392  0.3770  11.00000  0.05    1.76
Q3    1   0.6590  0.1011  0.4219  11.00000  0.05    1.66
Q4    1   0.6262  0.1653  0.4664  11.00000  0.05    1.34
Q5    1   0.8550  0.2375  0.4191  11.00000  0.05    1.33
Q6    1   0.3557  0.9398  0.1125  11.00000  0.05    1.32
Q7    1   0.3416  0.8772  0.0673  11.00000  0.05    1.30
Q8    1   0.8219  0.3115  0.4211  11.00000  0.05    1.24
Q9    1   0.3062  0.9278  0.1113  11.00000  0.05    1.16
Q10   1   0.6782  0.1691  0.4565  11.00000  0.05    1.15
Q11   1   0.7045  0.0894  0.4544  11.00000  0.05    1.15
Q12   1   0.6273  0.1713  0.4237  11.00000  0.05    1.14
Q13   1   0.6954  0.1105  0.4139  11.00000  0.05    1.12
Q14   1   0.3731  0.8781  0.0620  11.00000  0.05    1.10
Q15   1   0.3112  0.9545  0.0716  11.00000  0.05    1.05
Q16   1   0.7758  0.3013  0.4289  11.00000  0.05    1.05
Q17   1   0.3795  0.9143 -0.2697  11.00000  0.05    1.04
Q18   1   0.3072  0.9800 -0.2599  11.00000  0.05    1.02
Q19   1   0.7786  0.3129  0.3840  11.00000  0.05    1.01
Q20   1   0.3149  0.9749 -0.2166  11.00000  0.05    1.00
Q21   1   0.3875  0.8591  0.1059  11.00000  0.05    0.98
Q22   1   0.1988  0.8491  0.3288  11.00000  0.05    0.88
Q23   1   0.3809  0.8965 -0.2236  11.00000  0.05    0.84
Q24   1  -0.1636  0.5736  0.3235  11.00000  0.05    0.78
Q25   1   0.2209  0.2580  0.2116  11.00000  0.05    0.77
;
