# Supplementary material for: [5,11,17,23-Tetra-tert-butyl-25,27-(3,6-dioxaoctan-1,8-di­oxy)-26,28-bis­(pyridin-2-ylmeth­oxy)calix[4]arene]sodium iodide–1,2,4,5-tetra­fluoro-3,6-diiodo­benzene–methanol (2/3/4)
Source: Acta Crystallogr Sect E Struct Rep Online. 2013 Apr 5;69(Pt 5):m236–7. doi: 10.1107/S1600536813007757 (PMC3647790; doi:10.1107/S1600536813007757)
Supplement: Supplementary file 2 [file e-69-0m236-Isup2.hkl]

#
# h,k,l, Fc-squared, Fo-squared, sigma(Fo-squared), status flag,
# d-spacing and 1/sqrt(w), where w is weight used in the refinement
#
data_I
_shelx_title '                                 sir:    ----  re63lt'
_shelx_refln_list_code          4
_shelx_F_calc_maximum      490.42
_exptl_crystal_F_000      1754.00
_reflns_d_resolution_high  0.5984

loop_
 _space_group_symop_operation_xyz
 'x, y, z'
 '-x, -y, -z'

_cell_length_a    13.4019
_cell_length_b    14.2255
_cell_length_c    21.0220
_cell_angle_alpha  85.900
_cell_angle_beta   84.610
_cell_angle_gamma  65.750
_shelx_F_squared_multiplier     1.000

loop_
 _refln_index_h
 _refln_index_k
 _refln_index_l
 _refln_F_squared_calc
 _refln_F_squared_meas
 _refln_F_squared_sigma
 _refln_observed_status
   1   0   0      17256.84      14516.70       331.99 o
   2   0   0      27135.52      31036.34       488.73 o
   3   0   0     150159.48     153931.53      2278.80 o
   4   0   0      86886.55      92569.76       952.32 o
   5   0   0       4325.52       4728.02        78.39 o
   6   0   0      83994.91      90956.43       955.00 o
   7   0   0      70493.70      72511.08       882.70 o
   8   0   0        810.29        789.10        36.28 o
   9   0   0       3443.93       3486.14        82.87 o
  10   0   0       8537.30       8420.80       197.88 o
  11   0   0      17890.47      17571.23       320.93 o
  12   0   0       2539.12       2486.64       122.07 o
  13   0   0      12781.45      12123.02       305.81 o
  14   0   0        358.69        418.45        48.54 o
  15   0   0        302.94        436.15        50.27 o
  16   0   0       1008.81       1000.07        74.11 o
  17   0   0       5085.20       5167.43       212.05 o
  18   0   0         21.03         53.24        29.91 o
  19   0   0       2724.13       2774.92       158.77 o
  20   0   0        403.79        528.96       110.83 o
 -19   1   0        477.56        569.27        83.96 o
 -18   1   0       1336.95       1432.81       160.96 o
 -17   1   0        274.63        304.03       129.97 o
 -16   1   0        604.17        719.41        84.37 o
 -15   1   0        100.81        196.04        49.77 o
 -14   1   0      10123.58       9827.51       231.83 o
 -13   1   0       9862.86       9046.39       212.65 o
 -12   1   0        354.93        401.80        42.80 o
 -11   1   0      14036.13      12703.06       552.39 o
 -10   1   0      17368.37      17511.57       313.88 o
  -9   1   0       7629.84       7421.03       145.38 o
  -8   1   0      23531.79      23301.35       392.02 o
  -7   1   0      88947.62      93214.49      1048.25 o
  -6   1   0       2881.13       2633.42        58.79 o
  -5   1   0      36068.61      36406.34       405.08 o
  -4   1   0      49182.98      49934.12       532.37 o
  -3   1   0      38894.40      40968.83       482.41 o
  -2   1   0        637.08        778.63        24.45 o
  -1   1   0      97521.12      94454.60      1509.55 o
   1   1   0         81.80         65.49        12.59 o
   2   1   0       4524.76       3922.29        85.67 o
   3   1   0      38874.56      42340.30       444.54 o
   4   1   0      43031.44      44377.30       471.85 o
   5   1   0      23694.43      24999.29       286.07 o
   6   1   0      39891.73      39698.07       441.66 o
   7   1   0        159.70        230.42        23.06 o
   8   1   0      10720.76      11369.17       167.63 o
   9   1   0      12856.71      12620.46       187.67 o
  10   1   0      20198.73      20432.51       739.16 o
  11   1   0       1589.93       1560.97        78.55 o
  12   1   0      28511.69      27909.17       575.28 o
  13   1   0         47.56        115.09        29.34 o
  14   1   0        136.13        203.24        34.98 o
  15   1   0         82.64        128.39        31.15 o
  16   1   0       3413.19       3380.15       127.50 o
  17   1   0        501.08        618.74        62.72 o
  18   1   0       5086.22       4781.28       164.72 o
  19   1   0        173.63        224.11        81.36 o
  20   1   0         76.19         45.72        33.65 o
 -19   2   0        515.88        526.30       181.61 o
 -18   2   0        208.40        239.74        51.16 o
 -17   2   0        767.84        820.65       132.49 o
 -16   2   0       1379.27       1487.38       111.60 o
 -15   2   0       2957.81       2930.63       151.62 o
 -14   2   0      10391.39      10089.45       487.65 o
 -13   2   0         56.30         85.10        29.20 o
 -12   2   0       6380.51       5967.81       158.52 o
 -11   2   0       2915.92       3031.09       101.91 o
 -10   2   0       7131.98       6596.79       156.62 o
  -9   2   0       1722.23       1615.43        66.52 o
  -8   2   0      45825.36      47634.52       635.59 o
  -7   2   0      17455.84      17665.75       272.53 o
  -6   2   0       9603.04       9835.00       127.66 o
  -5   2   0       8683.84       9084.66       159.21 o
  -4   2   0      83521.35      89949.21       863.01 o
  -3   2   0       3984.21       3765.99        79.47 o
  -2   2   0     156905.56     163162.62      1809.26 o
  -1   2   0     240515.30     239000.00      2640.49 o
   0   2   0        163.58        177.08        27.07 o
   1   2   0       1760.64       1305.16        83.37 o
   2   2   0      44979.60      50430.07       775.49 o
   3   2   0      84115.47      88741.30      1390.06 o
   4   2   0       6007.89       6294.56        88.23 o
   5   2   0      97527.59     104288.35      1231.45 o
   6   2   0       3602.19       4015.59        72.76 o
   7   2   0       8639.88       9609.22       140.23 o
   8   2   0       6583.88       6168.07       107.92 o
   9   2   0      16309.18      16512.16       227.96 o
  10   2   0        234.46        232.33        27.41 o
  11   2   0      15972.10      15594.73       287.37 o
  12   2   0        491.57        602.54        51.41 o
  13   2   0         97.91         95.34        43.79 o
  14   2   0       1408.29       1149.31        70.52 o
  15   2   0       2762.96       2801.21       110.41 o
  16   2   0       2269.89       2018.71       115.15 o
  17   2   0       3194.77       2874.54       119.62 o
  18   2   0        196.22        319.60        46.17 o
  19   2   0          5.74         62.86        25.15 o
  20   2   0          1.04        -23.86        24.19 o
 -18   3   0        951.91        943.14       103.44 o
 -17   3   0        559.43        685.40        88.48 o
 -16   3   0       1371.78       1190.06       107.08 o
 -15   3   0      11003.43      10360.50       320.95 o
 -14   3   0         40.82         55.55        29.47 o
 -13   3   0       1054.20       1168.70        97.15 o
 -12   3   0       5908.37       5748.52       230.11 o
 -11   3   0      12500.18      12008.06       215.90 o
 -10   3   0       1442.92       1399.30       148.98 o
  -9   3   0      28265.01      27937.76       484.80 o
  -8   3   0      25999.86      26190.54       370.62 o
  -7   3   0          7.58         27.29        10.14 o
  -6   3   0       3117.86       3216.07        80.02 o
  -5   3   0      33332.88      32628.51       343.49 o
  -4   3   0      32493.17      34571.83       387.93 o
  -3   3   0      14740.22      15508.98       188.19 o
  -2   3   0      69025.99      72353.87       754.43 o
  -1   3   0       9182.35       9648.79       120.06 o
   0   3   0        652.25        497.81        20.32 o
   1   3   0       6135.43       7312.44       103.54 o
   2   3   0      50424.80      52056.04       606.08 o
   3   3   0         29.72        100.93        16.04 o
   4   3   0      51122.74      55790.30       541.88 o
   5   3   0       1350.58       1432.77        41.62 o
   6   3   0       5669.84       6702.82       103.27 o
   7   3   0         24.44         52.32        11.56 o
   8   3   0      26627.91      27906.02       336.55 o
   9   3   0      11949.34      11673.05       181.83 o
  10   3   0       7085.32       6773.11       191.16 o
  11   3   0       7182.41       6700.74       156.66 o
  12   3   0       1753.33       1536.35        71.55 o
  13   3   0        904.75        759.58        72.93 o
  14   3   0       3280.70       2963.54       109.80 o
  15   3   0       5252.55       4912.55       150.77 o
  16   3   0        457.03        449.08        53.42 o
  17   3   0       2643.26       2649.33       150.32 o
  18   3   0        741.66        773.38        69.32 o
  19   3   0         63.97        153.67        35.74 o
  20   3   0        158.26        147.56        32.76 o
 -18   4   0       2068.77       2078.16       143.59 o
 -17   4   0          1.25         43.37        27.92 o
 -16   4   0       4445.94       4349.06       344.33 o
 -15   4   0        902.56        966.44       105.79 o
 -14   4   0        280.02        322.32        61.80 o
 -13   4   0         55.40        125.05        43.55 o
 -12   4   0       5481.26       5257.71       196.08 o
 -11   4   0       6399.91       6170.33       231.74 o
 -10   4   0       9419.59       8815.84       285.41 o
  -9   4   0       9828.60       9692.63       234.88 o
  -8   4   0         63.54        117.10        20.33 o
  -7   4   0         12.43         15.89         7.85 o
  -6   4   0       7999.17       7961.01       114.51 o
  -5   4   0      25251.31      25825.81       283.86 o
  -4   4   0       1827.24       2106.96        63.46 o
  -3   4   0      10866.05      10557.84       127.93 o
  -2   4   0       4301.57       4789.64        77.32 o
  -1   4   0        244.20        200.15        14.17 o
   0   4   0       1634.05       1666.43        36.05 o
   1   4   0      85209.76      88628.62      1137.17 o
   2   4   0      23441.74      25548.93       284.71 o
   3   4   0      21063.39      22974.20       262.60 o
   4   4   0       4835.69       4397.54        81.72 o
   5   4   0       2429.52       2510.55        45.07 o
   6   4   0         66.16         33.56         6.95 o
   7   4   0      29531.26      30857.84       327.64 o
   8   4   0      19045.19      19543.93       258.60 o
   9   4   0       4336.70       4598.08       102.49 o
  10   4   0       6382.86       6424.32       120.53 o
  11   4   0         11.21         36.35        24.48 o
  12   4   0        236.20        225.70        32.03 o
  13   4   0        283.00        215.91        38.00 o
  14   4   0       1914.81       1651.41        82.31 o
  15   4   0          5.63         15.37        31.76 o
  16   4   0        442.63        535.93        56.93 o
  17   4   0        539.10        562.69        78.13 o
  18   4   0        362.73        436.45        54.19 o
  19   4   0        799.46        966.94        78.19 o
  20   4   0       1493.33       1460.18       122.01 o
  21   4   0         25.93        126.25        39.29 o
 -17   5   0        811.95        936.57       103.95 o
 -16   5   0       1484.45       1413.40       120.57 o
 -15   5   0         22.94         85.86        31.65 o
 -14   5   0         84.76        158.33        44.06 o
 -13   5   0       3156.29       2747.34       142.76 o
 -12   5   0       6849.06       6538.56       227.60 o
 -11   5   0       1191.04       1084.94        90.10 o
 -10   5   0       4539.31       4500.24       169.38 o
  -9   5   0        251.39        277.74        47.05 o
  -8   5   0        746.13        762.60        43.35 o
  -7   5   0          6.31         39.25         9.68 o
  -6   5   0      22007.27      22584.19       262.60 o
  -5   5   0       3080.95       3060.82        84.92 o
  -4   5   0       9023.14       8930.89       119.46 o
  -3   5   0       8084.83       8243.19       122.10 o
  -2   5   0       4523.95       4222.71        75.06 o
  -1   5   0       1765.02       1863.36        45.75 o
   0   5   0      42473.52      44518.16       479.43 o
   1   5   0      10183.60      10305.04       132.50 o
   2   5   0      51015.86      56819.84       552.07 o
   3   5   0       4135.65       3936.53        67.96 o
   4   5   0       5341.87       5541.49        88.25 o
   5   5   0       7159.05       6906.51        85.91 o
   6   5   0       6701.80       6960.47       144.92 o
   7   5   0      24470.81      25260.28       276.61 o
   8   5   0          1.53         74.40        14.00 o
   9   5   0       1164.91       1194.58        39.11 o
  10   5   0        226.07        166.86        25.25 o
  11   5   0       3087.04       2963.33        92.96 o
  12   5   0       3141.60       2854.09        95.21 o
  13   5   0       5620.49       5237.65       141.87 o
  14   5   0         25.99         32.20        26.39 o
  15   5   0        289.42        267.33        43.49 o
  16   5   0        641.01        626.94        60.37 o
  17   5   0         24.81         86.15        27.80 o
  18   5   0        802.13        871.47        71.54 o
  19   5   0       1010.59       1004.27       186.14 o
  20   5   0          2.85         14.81        28.13 o
  21   5   0        195.88        186.95        70.78 o
 -16   6   0         25.64         44.00        28.81 o
 -15   6   0        655.82        805.17        93.67 o
 -14   6   0        138.64        175.89        86.65 o
 -13   6   0       2665.13       2582.92       162.21 o
 -12   6   0          0.90         29.43        27.42 o
 -11   6   0       3828.27       3567.54       157.81 o
 -10   6   0         59.33         84.87        33.88 o
  -9   6   0       2585.75       2291.08       115.41 o
  -8   6   0        262.66        262.82        55.16 o
  -7   6   0      17262.99      16678.61       299.23 o
  -6   6   0       6408.41       6234.17       107.84 o
  -5   6   0       9074.64       9374.90       136.33 o
  -4   6   0       5942.83       5822.72       113.49 o
  -3   6   0        698.68        772.65        38.82 o
  -2   6   0        910.65        913.53        25.77 o
  -1   6   0      18660.00      19829.22       242.06 o
   0   6   0      28772.75      29225.69       333.25 o
   1   6   0        352.04        391.93        22.87 o
   2   6   0       1069.78       1025.58        26.70 o
   3   6   0        527.58        581.54        22.89 o
   4   6   0      18339.59      18215.74       211.85 o
   5   6   0        624.29        922.55        32.76 o
   6   6   0      17279.60      17688.08       203.04 o
   7   6   0       1543.05       1493.40        49.30 o
   8   6   0       3606.28       3746.93        71.70 o
   9   6   0       1217.00       1231.66        45.61 o
  10   6   0       1196.72       1246.89        68.35 o
  11   6   0       6247.89       5885.46       140.21 o
  12   6   0       7652.02       7455.58       170.67 o
  13   6   0         50.81         78.02        22.41 o
  14   6   0        933.61        961.70        63.86 o
  15   6   0        591.34        590.49        58.54 o
  16   6   0        168.86        252.65        43.68 o
  17   6   0       1345.74       1326.68       107.92 o
  18   6   0        142.11        129.05        62.47 o
  19   6   0        211.26        204.27        50.34 o
  20   6   0        389.15        390.39        69.19 o
  21   6   0        215.06        161.48       145.09 o
 -16   7   0        348.72        352.76        67.38 o
 -15   7   0        540.36        646.93       123.93 o
 -14   7   0       3705.85       3811.74       183.24 o
 -13   7   0        857.10        875.02        91.81 o
 -12   7   0       1767.54       1825.93       116.46 o
 -11   7   0        170.48        200.67        50.35 o
 -10   7   0        373.91        370.13        58.50 o
  -9   7   0        445.13        429.89        74.81 o
  -8   7   0       3463.81       3168.46       252.14 o
  -7   7   0       3784.14       3495.12       149.62 o
  -6   7   0        242.23        234.84        29.23 o
  -5   7   0        962.10        914.66        45.11 o
  -4   7   0        791.93        863.04        38.90 o
  -3   7   0       6625.59       6598.26       121.73 o
  -2   7   0         14.79         13.60         9.56 o
  -1   7   0      19705.29      20182.56       226.06 o
   0   7   0        432.64        495.11        18.98 o
   1   7   0        367.43        457.75        25.09 o
   2   7   0        877.39        931.26        26.58 o
   3   7   0      27827.37      29808.43       313.11 o
   4   7   0       2182.48       2053.80        43.06 o
   5   7   0      11971.01      12571.49       162.85 o
   6   7   0        209.19        457.02        38.86 o
   7   7   0        865.69       1032.61        51.65 o
   8   7   0       7553.95       7693.18       152.16 o
   9   7   0         16.78        102.68        24.26 o
  10   7   0       4977.59       5086.07        89.63 o
  11   7   0          6.85         24.32        17.96 o
  12   7   0         59.19         92.80        21.80 o
  13   7   0        839.43        901.16        89.15 o
  14   7   0       3080.26       2965.00       152.30 o
  15   7   0        794.24        882.24        82.02 o
  16   7   0        637.24        642.97        77.21 o
  17   7   0         46.97         44.89        30.77 o
  18   7   0          1.93         30.66        26.69 o
  19   7   0        393.16        384.90        69.09 o
  20   7   0          0.69         -9.86        32.49 o
  21   7   0        854.44        933.36       103.78 o
 -15   8   0        389.83        454.53       120.40 o
 -14   8   0          1.36          7.27        31.23 o
 -13   8   0        427.30        496.68        74.45 o
 -12   8   0          0.16         -8.09        23.93 o
 -11   8   0         12.53         39.55        30.23 o
 -10   8   0        270.49        299.15        55.76 o
  -9   8   0        989.18        867.41        82.23 o
  -8   8   0       3013.96       2859.31       131.61 o
  -7   8   0       1391.87       1329.69        63.13 o
  -6   8   0       1230.40       1149.00        58.12 o
  -5   8   0        340.35        333.30        35.15 o
  -4   8   0       1618.17       1541.26        58.33 o
  -3   8   0          2.77         20.22        12.84 o
  -2   8   0       5578.74       5512.00       103.59 o
  -1   8   0        191.28        193.67        20.09 o
   0   8   0       2200.04       2174.23        57.00 o
   1   8   0       2767.02       2759.04        52.29 o
   2   8   0         72.57        152.70        12.54 o
   3   8   0       1202.60        981.26        38.00 o
   4   8   0       1525.48       1528.56        38.23 o
   5   8   0        271.94        274.01        22.25 o
   6   8   0       5027.22       5507.20        80.05 o
   7   8   0        650.78        656.86        47.04 o
   8   8   0       1225.41       1458.58        42.51 o
   9   8   0       4108.56       4144.68        78.06 o
  10   8   0       1784.48       1853.39        70.68 o
  11   8   0       5538.57       5192.58       127.73 o
  12   8   0       3827.47       3891.81       110.99 o
  13   8   0         11.13         11.84        23.51 o
  14   8   0       1478.05       1333.33        95.47 o
  15   8   0        375.50        341.98        58.51 o
  16   8   0        290.89        312.75        60.64 o
  17   8   0        123.36        102.74        39.71 o
  18   8   0        345.69        482.66        75.88 o
  19   8   0         72.56        120.57        40.65 o
  20   8   0       3490.93       3486.98       182.18 o
  21   8   0         11.32         30.73        30.80 o
 -14   9   0        436.11        422.56        74.00 o
 -13   9   0          0.72         54.43        28.97 o
 -12   9   0          3.58         28.58        22.37 o
 -11   9   0        288.71        371.79        80.60 o
 -10   9   0        103.72        199.50        47.55 o
  -9   9   0       1382.03       1345.18        99.03 o
  -8   9   0       1242.28       1108.10        91.47 o
  -7   9   0        652.89        613.00        67.99 o
  -6   9   0       1523.09       1490.51        83.08 o
  -5   9   0        206.62        287.72        38.22 o
  -4   9   0        257.48        255.50        34.45 o
  -3   9   0       2069.43       1983.19        68.88 o
  -2   9   0        971.91        863.87        41.69 o
  -1   9   0       2402.65       2180.82        61.31 o
   0   9   0        364.26        460.24        38.46 o
   1   9   0        228.62        333.67        19.23 o
   2   9   0       1929.62       1935.29        50.72 o
   3   9   0       4869.70       4825.94       117.91 o
   4   9   0         18.49         50.19         9.60 o
   5   9   0       4390.48       4565.95        77.76 o
   6   9   0       2840.18       3069.91       100.34 o
   7   9   0       4560.53       4699.43        81.19 o
   8   9   0       2818.22       2884.08        61.16 o
   9   9   0        132.96        286.49        26.12 o
  10   9   0        174.23        200.32        26.22 o
  11   9   0       3688.86       3878.72       162.12 o
  12   9   0        448.34        434.96        65.74 o
  13   9   0       7475.64       6847.78       219.77 o
  14   9   0        911.92        985.73        86.36 o
  15   9   0        629.83        598.24        93.20 o
  16   9   0          0.01         -7.41        23.95 o
  17   9   0       2123.45       2016.35       126.64 o
  18   9   0        405.36        489.16        77.12 o
  19   9   0       1906.75       1746.24       122.34 o
  20   9   0        552.51        497.93        77.05 o
  21   9   0         28.70         36.73        32.20 o
 -14  10   0         10.79        -27.07        27.07 o
 -13  10   0         38.52         53.63        93.70 o
 -12  10   0        156.88        234.66        55.67 o
 -11  10   0         36.89         68.76        29.63 o
 -10  10   0        639.57        831.78        89.46 o
  -9  10   0       1276.57       1166.34       246.85 o
  -8  10   0         36.48         85.46        31.49 o
  -7  10   0       2438.91       2451.25       138.79 o
  -6  10   0        142.58        190.91        33.96 o
  -5  10   0        721.96        787.37        53.46 o
  -4  10   0        210.85        212.46        32.46 o
  -3  10   0        852.29        895.81        67.23 o
  -2  10   0        511.21        466.33        41.23 o
  -1  10   0       6554.62       6215.56       119.18 o
   0  10   0       3366.21       3429.33        96.41 o
   1  10   0       3874.51       3899.47        70.64 o
   2  10   0         95.97        107.67        13.16 o
   3  10   0        238.42        267.91        37.97 o
   4  10   0       9154.13       9840.99       188.58 o
   5  10   0       1033.99       1125.85        62.41 o
   6  10   0       8368.53       8218.95       121.02 o
   7  10   0        459.16        537.47        34.99 o
   8  10   0        126.54        145.55        22.16 o
   9  10   0        159.54        293.42        46.25 o
  10  10   0       3989.15       4345.05       172.17 o
  11  10   0        299.82        399.13        45.04 o
  12  10   0      11364.25      10613.47       406.54 o
  13  10   0       1158.27       1268.07       205.29 o
  14  10   0       1425.55       1334.26        96.08 o
  15  10   0        434.95        416.68       123.93 o
  16  10   0       1842.89       1701.15       141.56 o
  17  10   0       1634.98       1572.61       154.91 o
  18  10   0       2259.53       2043.02       152.64 o
  19  10   0       2004.38       1860.00       131.24 o
  20  10   0          4.77          8.93        31.68 o
  21  10   0          1.92         34.02        48.87 o
 -13  11   0          0.16          6.42        50.38 o
 -12  11   0          9.42         23.36        31.21 o
 -11  11   0        290.65        317.89        60.81 o
 -10  11   0        792.06        864.11        92.02 o
  -9  11   0       1342.35       1306.68       206.04 o
  -8  11   0         60.07         16.28        27.40 o
  -7  11   0         34.88         73.73        34.19 o
  -6  11   0        136.93        150.30        31.05 o
  -5  11   0       2633.59       2414.46       100.24 o
  -4  11   0        793.21        722.03        55.03 o
  -3  11   0       6079.45       5575.07       146.74 o
  -2  11   0         41.43         81.88        22.96 o
  -1  11   0         69.88         96.26        23.17 o
   0  11   0          1.19         17.84        15.56 o
   1  11   0        750.36        851.87        49.02 o
   2  11   0       3230.24       3053.66        75.65 o
   3  11   0       5286.37       5137.32        89.34 o
   4  11   0        996.78       1120.12        38.56 o
   5  11   0       6842.04       6979.98       112.83 o
   6  11   0        844.67        846.65        42.99 o
   7  11   0        949.86        906.83        45.14 o
   8  11   0         17.32         57.60        18.27 o
   9  11   0       9095.93       8776.86       174.17 o
  10  11   0        571.09        675.31        50.18 o
  11  11   0      13047.75      12659.60       424.93 o
  12  11   0       3112.09       2998.98       164.69 o
  13  11   0        194.02        158.18        42.48 o
  14  11   0          0.32         21.42        29.47 o
  15  11   0       2758.64       2590.51       137.82 o
  16  11   0       5702.15       5498.26       292.44 o
  17  11   0       1462.85       1393.60       112.17 o
  18  11   0       3628.62       3073.02       161.71 o
  19  11   0         31.83         57.93        35.24 o
  20  11   0          6.04         25.83        29.51 o
  21  11   0        391.83        417.79        79.42 o
 -12  12   0        824.92        891.47       110.07 o
 -11  12   0          1.38         76.53        30.38 o
 -10  12   0        747.11        739.74        90.83 o
  -9  12   0         41.93        101.17        33.13 o
  -8  12   0        139.87        207.77        47.84 o
  -7  12   0         38.09         87.55        32.75 o
  -6  12   0         57.05         79.67        22.41 o
  -5  12   0          3.06         45.19        18.43 o
  -4  12   0       2330.83       2283.81       117.84 o
  -3  12   0       1626.70       1464.61        72.45 o
  -2  12   0       9066.12       8258.75       484.84 o
  -1  12   0        449.97        477.69        43.57 o
   0  12   0       1415.89       1411.05        65.03 o
   1  12   0          6.93         64.63        26.61 o
   2  12   0      12761.14      12747.54       299.05 o
   3  12   0          6.47         47.11        14.75 o
   4  12   0       8501.94       8133.81       171.95 o
   5  12   0       3431.87       3206.01       122.52 o
   6  12   0        905.77        748.75        42.26 o
   7  12   0          6.83         34.78        18.47 o
   8  12   0       8734.56       8382.93       170.04 o
   9  12   0       3535.59       3600.69       113.47 o
  10  12   0       3490.00       3475.93       112.08 o
  11  12   0      11198.21      10207.86       523.63 o
  12  12   0        289.29        348.44        40.83 o
  13  12   0          0.09         77.89        30.09 o
  14  12   0       1510.86       1338.31       172.79 o
  15  12   0       5017.89       4562.38       249.87 o
  16  12   0        433.53        411.08        65.54 o
  17  12   0       1745.25       1593.66       192.69 o
  18  12   0         94.99        109.86        35.08 o
  19  12   0         30.04        110.27        37.53 o
  20  12   0         50.38        112.50        41.98 o
  21  12   0       3166.30       3223.61       181.32 o
 -11  13   0        859.44        875.37       100.78 o
 -10  13   0         12.16        -23.64        23.64 o
  -9  13   0        277.73        353.73        63.50 o
  -8  13   0        793.83        877.54        91.36 o
  -7  13   0        181.98        179.25        45.75 o
  -6  13   0        897.28        906.55       152.14 o
  -5  13   0        349.68        545.64        54.66 o
  -4  13   0         46.02        105.73        27.84 o
  -3  13   0       1253.87       1258.29        70.12 o
  -2  13   0         93.67        165.53        31.25 o
  -1  13   0        324.36        310.85        39.21 o
   0  13   0       1389.44       1413.07       139.87 o
   1  13   0       1701.39       1578.33        95.70 o
   2  13   0       2431.68       2634.26       142.85 o
   3  13   0       5436.46       4538.85       168.29 o
   4  13   0       1088.62       1056.24        84.91 o
   5  13   0        603.12        529.14        43.22 o
   6  13   0       1808.05       1745.64        73.78 o
   7  13   0       3677.18       3053.58       119.76 o
   8  13   0       6758.92       6905.69       171.43 o
   9  13   0       1266.59       1183.77        65.76 o
  10  13   0       8882.98       8151.93       195.28 o
  11  13   0       1019.04        985.61        62.66 o
  12  13   0        974.80       1090.37        65.61 o
  13  13   0        431.41        372.97        58.93 o
  14  13   0      10155.43       9557.63       291.38 o
  15  13   0          0.31         -4.92        36.78 o
  16  13   0       2936.67       2834.23       216.37 o
  17  13   0        673.56        692.46        85.46 o
  18  13   0         38.16         73.36        29.34 o
  19  13   0          0.46         24.12        24.20 o
  20  13   0       1472.83       1323.87       119.38 o
  21  13   0        197.83        181.71        48.17 o
 -10  14   0          7.41         20.37        36.78 o
  -9  14   0         20.95         21.06        32.32 o
  -8  14   0         23.26         76.30        33.77 o
  -7  14   0       1034.19       1078.61       100.36 o
  -6  14   0       1474.83       1460.78       106.14 o
  -5  14   0        390.27        426.16        62.81 o
  -4  14   0       2240.43       2172.43        95.68 o
  -3  14   0        404.05        395.53        45.79 o
  -2  14   0         17.32         39.53        22.86 o
  -1  14   0         36.73         83.82        46.59 o
   0  14   0       1097.10       1137.59        82.78 o
   1  14   0       6106.23       5974.80       255.39 o
   2  14   0       1594.23       1494.88       100.58 o
   3  14   0       3640.30       3256.97       145.68 o
   4  14   0       1598.17       1582.18       102.03 o
   5  14   0        106.77        111.96        95.72 o
   6  14   0          7.63         12.03        29.31 o
   7  14   0      10687.59      10356.01       225.80 o
   8  14   0         78.40         83.52        33.87 o
   9  14   0       6035.16       5439.13       152.07 o
  10  14   0        247.06        279.79        39.91 o
  11  14   0        108.04         91.31        25.58 o
  12  14   0          3.51         15.73        19.26 o
  13  14   0       2921.36       2607.32       201.26 o
  14  14   0        427.45        447.50        68.13 o
  15  14   0       4032.98       3811.44       392.94 o
  16  14   0        790.77        771.40        87.41 o
  17  14   0         36.11        114.34        36.64 o
  18  14   0         98.91        176.88        46.89 o
  19  14   0       1824.61       1598.58       149.87 o
  20  14   0       1832.33       1841.28       134.20 o
  21  14   0        211.72        259.04       105.79 o
  -9  15   0          1.01         42.74        71.03 o
  -8  15   0        913.80       1061.17       105.44 o
  -7  15   0        269.01        295.04        55.04 o
  -6  15   0          5.34         44.81        34.51 o
  -5  15   0          2.78         76.75        32.37 o
  -4  15   0         78.88        132.34        29.32 o
  -3  15   0        274.01        367.03        52.55 o
  -2  15   0        918.75        966.57        69.08 o
  -1  15   0        132.68        182.66        35.72 o
   0  15   0       1937.52       1944.28       116.84 o
   1  15   0        464.98        573.46       122.42 o
   2  15   0        655.07        650.67        75.78 o
   3  15   0        400.75        475.84        67.19 o
   4  15   0         89.02         75.89        38.12 o
   5  15   0        231.56        169.47        51.29 o
   6  15   0       4887.27       4423.90       178.82 o
   7  15   0          0.93        -18.77        30.48 o
   8  15   0       2490.76       2266.96        93.27 o
   9  15   0          1.36          3.32        18.82 o
  10  15   0        222.00        215.48        36.10 o
  11  15   0        224.66        272.94        39.92 o
  12  15   0       3847.69       3640.22       139.04 o
  13  15   0       1373.48       1381.98        77.60 o
  14  15   0       3793.08       3509.58       196.72 o
  15  15   0       1030.24       1096.12        99.71 o
  16  15   0         61.96        139.07        40.42 o
  17  15   0        168.48        177.67        42.79 o
  18  15   0        730.95        807.22        94.52 o
  19  15   0       2928.25       2685.54       157.46 o
  20  15   0        988.77       1027.55       152.14 o
  -8  16   0          0.15         75.25        37.53 o
  -7  16   0        560.90        593.51        97.73 o
  -6  16   0          3.51         35.47        29.41 o
  -5  16   0       1205.40       1268.29       106.08 o
  -4  16   0        307.06        372.81        50.01 o
  -3  16   0        113.15        170.86        31.99 o
  -2  16   0         35.30         81.81        44.84 o
  -1  16   0       1543.45       1427.41       105.79 o
   0  16   0        236.95        282.23        59.44 o
   1  16   0       1218.73       1279.40       106.56 o
   2  16   0        115.78        168.08        48.04 o
   3  16   0         40.77         39.96        35.70 o
   4  16   0          9.62        -27.46        27.46 o
   5  16   0       2647.63       2222.50       129.66 o
   6  16   0       1296.16       1032.24        96.13 o
   7  16   0       3773.17       3439.45       160.56 o
   8  16   0        671.82        540.38        73.34 o
   9  16   0         16.13         84.61        39.22 o
  10  16   0          1.08         24.86        20.57 o
  11  16   0       1886.32       1827.36       112.01 o
  12  16   0       1267.18       1157.69        71.57 o
  13  16   0        934.68        943.18        70.54 o
  14  16   0       2651.28       2560.34       138.24 o
  15  16   0        154.73        119.07        36.86 o
  16  16   0        419.19        555.80        77.17 o
  17  16   0        460.65        423.58        69.07 o
  18  16   0       4344.47       4227.43       309.82 o
  19  16   0         97.78        193.79       100.50 o
  20  16   0       1439.87       1435.97       126.62 o
  -7  17   0        100.13        133.00        50.88 o
  -6  17   0         64.65        -39.80        39.80 o
  -5  17   0        363.83        515.36       110.83 o
  -4  17   0        360.90        347.01        62.14 o
  -3  17   0         21.00        330.47        79.09 o
  -2  17   0        301.65        393.62       112.09 o
  -1  17   0        115.38        168.01        62.47 o
   0  17   0       2441.83       2429.60       139.44 o
   1  17   0        371.28        395.76        66.56 o
   2  17   0         71.33         66.27        35.26 o
   3  17   0         36.16          9.66        29.75 o
   4  17   0       2012.45       1946.46       148.86 o
   5  17   0       1282.12       1131.33       103.05 o
   6  17   0        790.77        853.68       154.66 o
   7  17   0       2043.81       1850.35       120.94 o
   8  17   0        468.70        338.15        66.12 o
   9  17   0       1495.50       1486.06       110.80 o
  10  17   0        850.27        835.82       113.10 o
  11  17   0       4494.09       4239.27       183.63 o
  12  17   0        593.42        686.56       101.86 o
  13  17   0       5668.99       5746.72       174.48 o
  14  17   0          7.69         76.41        31.05 o
  15  17   0        442.07        451.01        67.59 o
  16  17   0        293.84        363.44        66.12 o
  17  17   0       2862.07       2677.45       152.74 o
  18  17   0         44.66         66.73        36.77 o
  19  17   0       1657.42       1885.62       205.54 o
  20  17   0         48.18        154.66        55.92 o
  -5  18   0         93.28        211.58        67.51 o
  -4  18   0        233.68        194.96        65.49 o
  -3  18   0        422.42        500.12        72.37 o
  -2  18   0        215.34        300.56        58.39 o
  -1  18   0        675.02        683.79        87.66 o
   0  18   0        376.05        475.31        74.71 o
   1  18   0         83.84         86.39        36.99 o
   2  18   0         15.18         40.90        35.57 o
   3  18   0       2527.55       2374.84       141.95 o
   4  18   0       1866.96       1930.29       127.17 o
   5  18   0       1841.85       1870.87       130.36 o
   6  18   0       2973.22       2778.58       152.50 o
   7  18   0         91.90        125.44        46.98 o
   8  18   0          9.67         23.39        30.38 o
   9  18   0       1898.42       1924.43       125.21 o
  10  18   0       4201.53       3796.54       177.68 o
  11  18   0        340.87        391.90        67.04 o
  12  18   0       2402.25       2437.38       137.82 o
  13  18   0         38.66         50.17        24.95 o
  14  18   0       1461.06       1387.88       104.41 o
  15  18   0        273.79        330.47        57.99 o
  16  18   0       3472.09       3591.54       178.04 o
  17  18   0        963.02        934.16        99.56 o
  18  18   0       1873.68       1894.78       130.56 o
  19  18   0        320.51        475.60        77.22 o
  -3  19   0        115.03         97.19        54.16 o
  -2  19   0        552.03        514.27        76.58 o
  -1  19   0        922.83       1164.76       120.65 o
   0  19   0        205.86        251.17        59.36 o
   1  19   0        136.35        125.60        43.88 o
   2  19   0        519.05        596.51        85.77 o
   3  19   0       2187.30       2062.37       134.28 o
   4  19   0        527.22        583.29        84.56 o
   5  19   0       1300.12       1339.02       117.94 o
   6  19   0        164.99        172.24        49.99 o
   7  19   0        873.01        839.23       127.96 o
   8  19   0          1.61         28.35        33.71 o
   9  19   0       3394.21       3174.16       166.03 o
  10  19   0         75.11         75.42        36.16 o
  11  19   0       5728.59       5616.10       226.96 o
  12  19   0        307.70        383.46        66.97 o
  13  19   0         74.53         67.22        41.56 o
  14  19   0         28.35         99.24        53.90 o
  15  19   0       1289.34       1390.41       171.28 o
  16  19   0       1461.83       1519.00       182.11 o
  17  19   0       1692.93       1772.99       127.88 o
  18  19   0        637.88        754.29        93.88 o
  19  19   0          2.35         40.81        38.79 o
  -2  20   0        530.47        557.29        84.33 o
  -1  20   0          1.32         33.52        43.32 o
   0  20   0         60.88        160.40        48.89 o
   1  20   0        235.67        345.67        71.06 o
   2  20   0       2748.31       2818.84       163.96 o
   3  20   0        226.72        297.85        66.50 o
   4  20   0       1145.36       1179.37       114.08 o
   5  20   0        707.73        609.86        86.92 o
   6  20   0         27.06         18.77        30.77 o
   7  20   0        165.18        203.05        66.25 o
   8  20   0       5132.76       4891.43       389.42 o
   9  20   0        465.93        443.17        77.12 o
  10  20   0       1765.99       1659.73       124.25 o
  11  20   0        571.11        833.40        96.03 o
  12  20   0        222.42        195.29        58.94 o
  13  20   0        471.09        579.64        82.10 o
  14  20   0       2440.33       2822.79       153.65 o
  15  20   0       2515.25       2350.60       211.58 o
  16  20   0        504.13        735.51       137.03 o
  17  20   0        422.41        438.28       109.82 o
   0  21   0        362.38        546.50        84.53 o
   1  21   0       2356.77       2391.15       152.31 o
   2  21   0         24.02        118.63        37.74 o
   3  21   0       2517.57       2193.19       151.40 o
   4  21   0        471.89        502.54        79.43 o
   5  21   0        202.84        221.57        51.62 o
   6  21   0         51.26        136.03        48.93 o
   7  21   0       2569.24       2631.79       158.89 o
   8  21   0        788.08        908.24       104.72 o
   9  21   0       1535.89       1518.65       129.19 o
  10  21   0        713.93        863.39       101.15 o
  11  21   0          6.80        -14.86        24.58 o
  12  21   0        704.27        756.04       143.58 o
  13  21   0       1063.43       1251.70       178.34 o
  14  21   0       3051.92       3092.46       167.03 o
  15  21   0         77.11        126.95        69.52 o
  16  21   0       1042.32       1259.93       171.28 o
   3  22   0        220.56        238.47        61.46 o
   4  22   0        194.91        231.06        55.94 o
   5  22   0         36.36         78.10        34.55 o
   6  22   0        993.71       1200.67       123.20 o
   7  22   0       2122.36       2225.94       291.94 o
   8  22   0        242.69        323.99        68.50 o
   9  22   0       1174.44       1321.94       126.08 o
  10  22   0        671.67        639.44        96.98 o
  11  22   0        370.80        459.61        79.26 o
  12  22   0        179.30        184.52        51.14 o
  13  22   0       2897.72       2916.22       164.15 o
  14  22   0          3.58        -22.34        25.64 o
   7  23   0         12.50        139.04        61.46 o
   8  23   0        252.88        334.53        78.34 o
   9  23   0          3.83         31.19        32.04 o
  10  23   0       1056.47       1246.73       131.48 o
  11  23   0         10.18        -38.79        38.79 o
  12  23   0       2911.88       3270.49       248.86 o
  13  23   0         23.33         46.35        41.81 o
 -12 -23   1        302.10        364.23        88.16 o
 -11 -23   1        444.42        361.20        97.73 o
 -10 -23   1        104.42         17.13        45.84 o
  -9 -23   1        543.03        618.34        92.97 o
  -8 -23   1         43.56         24.68        45.34 o
 -14 -22   1        263.11        269.32        79.34 o
 -13 -22   1        228.74        279.91        57.88 o
 -12 -22   1        264.23        398.06        72.35 o
 -11 -22   1        238.00        311.93        66.02 o
 -10 -22   1          1.00          2.52        29.57 o
  -9 -22   1         40.84         61.48        34.06 o
  -8 -22   1        113.72        138.52        93.20 o
  -7 -22   1         88.89         67.73        43.64 o
  -6 -22   1       1791.63       1806.43       147.82 o
  -5 -22   1        589.29        601.60        91.89 o
  -4 -22   1        142.41        179.79        47.70 o
  -3 -22   1          3.69         41.80        31.91 o
 -16 -21   1          3.88         63.98        40.81 o
 -15 -21   1        619.66        569.26       124.43 o
 -14 -21   1        190.30        216.06        49.68 o
 -13 -21   1         69.43        110.82        38.65 o
 -12 -21   1         48.68         72.58        38.61 o
 -11 -21   1          0.55        -19.57        26.86 o
 -10 -21   1        220.04        312.03        65.25 o
  -9 -21   1        640.81        721.37       129.72 o
  -8 -21   1        166.39        257.67        61.62 o
  -7 -21   1         89.98         79.19        41.85 o
  -6 -21   1        396.80        374.81        75.16 o
  -5 -21   1        440.66        484.17        80.50 o
  -4 -21   1        357.29        464.82        82.46 o
  -3 -21   1         63.02        153.24        50.40 o
  -2 -21   1         39.36         82.09        34.86 o
  -1 -21   1         24.55        107.76        36.91 o
   0 -21   1         40.21        134.60        42.82 o
 -18 -20   1         82.72        201.01        52.39 o
 -17 -20   1        240.63        271.03        90.18 o
 -16 -20   1        548.53        751.12       139.04 o
 -15 -20   1        163.12        203.02        78.59 o
 -14 -20   1        721.08        772.54        91.59 o
 -13 -20   1        662.68        661.82        84.57 o
 -12 -20   1          0.54        -34.76        34.76 o
 -11 -20   1       1064.76       1153.34       116.12 o
 -10 -20   1         20.62         74.54        36.56 o
  -9 -20   1          8.84         38.09        37.53 o
  -8 -20   1        850.65        882.84       100.76 o
  -7 -20   1         83.21        134.73        45.92 o
  -6 -20   1       2060.60       1723.22       128.92 o
  -5 -20   1        237.04        263.66        57.90 o
  -4 -20   1        816.70        875.92       138.79 o
  -3 -20   1          2.40         33.21        41.31 o
  -2 -20   1        580.02        702.91        92.61 o
  -1 -20   1         11.77         26.95        30.77 o
   0 -20   1       1396.20       1407.72       124.02 o
   1 -20   1        156.94        223.00        50.72 o
   2 -20   1        479.65        589.44       104.78 o
 -18 -19   1         12.12        -25.12        55.16 o
 -17 -19   1        566.41        573.92        80.62 o
 -16 -19   1          1.42         41.23        25.82 o
 -15 -19   1       1579.92       1713.62       157.93 o
 -14 -19   1        219.20        332.49        94.21 o
 -13 -19   1         34.11         57.49        30.02 o
 -12 -19   1         70.44        137.79        61.46 o
 -11 -19   1        510.16        560.30        77.02 o
 -10 -19   1          6.75        -16.31        40.55 o
  -9 -19   1       1264.43       1237.19       112.56 o
  -8 -19   1        454.58        568.14       158.69 o
  -7 -19   1       2318.31       2050.21       195.21 o
  -6 -19   1         49.85         64.36        37.93 o
  -5 -19   1         60.36        114.62        43.63 o
  -4 -19   1          0.11         68.29        31.84 o
  -3 -19   1       1975.45       1889.99       127.26 o
  -2 -19   1        157.93        172.65        42.96 o
  -1 -19   1       1520.86       1728.35       127.35 o
   0 -19   1       2452.10       2199.00       202.52 o
   1 -19   1        129.99        179.77        45.77 o
   2 -19   1        142.41        144.76        45.09 o
   3 -19   1        964.40       1075.06       107.02 o
 -19 -18   1         11.00         10.94        29.05 o
 -18 -18   1        123.50        196.24        48.55 o
 -17 -18   1          0.21         -4.26        23.15 o
 -16 -18   1        690.91        668.95        86.42 o
 -15 -18   1         45.23        122.88        37.88 o
 -14 -18   1       2570.84       2530.10       141.93 o
 -13 -18   1        446.13        617.29        61.87 o
 -12 -18   1         11.74         10.28        25.34 o
 -11 -18   1         36.01         41.18        30.25 o
 -10 -18   1       1791.97       1552.47       115.71 o
  -9 -18   1         46.81         54.25        35.93 o
  -8 -18   1       3445.02       3347.10       168.29 o
  -7 -18   1       1063.25       1066.70       111.08 o
  -6 -18   1        539.89        564.33        80.13 o
  -5 -18   1         20.86         22.59        50.63 o
  -4 -18   1       3327.99       3192.98       165.61 o
  -3 -18   1       1705.22       1439.62       118.94 o
  -2 -18   1       2553.61       2634.98       197.98 o
  -1 -18   1       1773.50       1685.58       121.28 o
   0 -18   1          2.19         95.43        35.54 o
   1 -18   1        351.58        420.37        70.17 o
   2 -18   1        974.15        996.61       102.23 o
   3 -18   1       2488.62       2542.60       273.55 o
   4 -18   1        348.23        429.72       100.75 o
   5 -18   1       1071.90       1194.44       167.25 o
 -19 -17   1        540.72        620.13        89.93 o
 -18 -17   1        447.83        495.46        77.09 o
 -17 -17   1        858.61        830.37        95.61 o
 -16 -17   1        278.06        273.41        57.95 o
 -15 -17   1       1195.11       1192.23       122.16 o
 -14 -17   1         74.93        131.77        38.43 o
 -13 -17   1         58.27        146.48        29.73 o
 -12 -17   1         51.62         76.59        23.75 o
 -11 -17   1       1278.52       1267.50        78.08 o
 -10 -17   1        213.92        167.05        46.76 o
  -9 -17   1       4501.41       4213.91       201.51 o
  -8 -17   1       1406.97       1296.50       108.28 o
  -7 -17   1         68.63        113.57        45.68 o
  -6 -17   1        138.01        144.34        54.41 o
  -5 -17   1       3291.13       3106.14       159.20 o
  -4 -17   1       4823.12       4266.56       188.65 o
  -3 -17   1        980.61        984.26       172.04 o
  -2 -17   1       3884.05       3916.77       210.58 o
  -1 -17   1        853.22        835.54        90.94 o
   0 -17   1          1.93         78.09        51.13 o
   1 -17   1       1659.67       1738.97       115.88 o
   2 -17   1       4767.60       4677.33       202.32 o
   3 -17   1        530.80        563.08        91.43 o
   4 -17   1       4011.48       3842.91       181.12 o
   5 -17   1       1289.21       1177.82       157.18 o
   6 -17   1        237.16        245.84        75.06 o
 -20 -16   1        136.67        167.79        45.62 o
 -19 -16   1         25.69         37.29        29.35 o
 -18 -16   1       2141.56       2037.42       192.44 o
 -17 -16   1         96.79        217.74        51.36 o
 -16 -16   1       2950.35       3201.97       163.49 o
 -15 -16   1        323.53        422.82        66.99 o
 -14 -16   1          1.28         39.27        26.60 o
 -13 -16   1         54.40         72.08        23.03 o
 -12 -16   1       1784.42       1709.60        86.85 o
 -11 -16   1       4533.63       4320.60       142.91 o
 -10 -16   1       3483.34       3727.02       129.41 o
  -9 -16   1       5079.98       4969.87       167.22 o
  -8 -16   1        855.02        874.69        87.45 o
  -7 -16   1        242.79        245.93        56.00 o
  -6 -16   1       2557.67       2301.43       132.44 o
  -5 -16   1      10443.38       9726.16       298.32 o
  -4 -16   1         51.42         57.47        39.89 o
  -3 -16   1       6208.11       5719.84       216.76 o
  -2 -16   1        940.68       1098.92        98.96 o
  -1 -16   1        285.34        312.56        59.93 o
   0 -16   1        547.99        562.03       141.81 o
   1 -16   1       7304.86       7069.15       249.45 o
   2 -16   1       3031.79       2946.16       150.86 o
   3 -16   1       2873.12       2804.43       147.04 o
   4 -16   1       1851.66       1846.79       121.46 o
   5 -16   1       2121.83       1979.48       163.73 o
   6 -16   1          0.31         56.87        30.84 o
   7 -16   1       2197.98       2257.17       230.73 o
   8 -16   1       2284.79       2363.31       416.12 o
 -20 -15   1        703.42        659.16        91.18 o
 -19 -15   1       1191.36       1324.68       122.69 o
 -18 -15   1        445.71        491.16        79.30 o
 -17 -15   1        580.72        737.45        89.40 o
 -16 -15   1        197.80        230.92        52.74 o
 -15 -15   1         32.86         76.88        36.52 o
 -14 -15   1        806.21        755.75       181.11 o
 -13 -15   1       1314.92       1361.29        86.35 o
 -12 -15   1       6063.95       5908.48       179.12 o
 -11 -15   1        935.30       1041.90        68.30 o
 -10 -15   1       2869.96       2801.50       107.94 o
  -9 -15   1        947.56        999.20        83.90 o
  -8 -15   1        463.44        527.28        50.20 o
  -7 -15   1        579.79        648.13        82.11 o
  -6 -15   1      19956.20      18956.71       461.66 o
  -5 -15   1       2665.48       2246.74       125.73 o
  -4 -15   1       3223.30       3145.34       149.40 o
  -3 -15   1       3071.12       2953.68       143.91 o
  -2 -15   1       2139.37       2063.83       128.21 o
  -1 -15   1          4.31         99.68        60.70 o
   0 -15   1      10632.72       9807.18       370.27 o
   1 -15   1       5127.74       4863.95       193.96 o
   2 -15   1        941.55        979.72       101.91 o
   3 -15   1       4296.81       4065.62       138.40 o
   4 -15   1        794.22        833.28        66.74 o
   5 -15   1        582.85        687.78        63.23 o
   6 -15   1       1908.99       1865.12       118.21 o
   7 -15   1       3916.69       4188.66       416.37 o
   8 -15   1         69.39        150.88        75.06 o
   9 -15   1       1356.08       1437.86       123.45 o
 -21 -14   1        165.37        157.91        43.82 o
 -20 -14   1       1302.81       1572.04       131.92 o
 -19 -14   1       1355.45       1365.53       122.50 o
 -18 -14   1       1077.40       1142.06       108.46 o
 -17 -14   1        740.16        962.05       102.77 o
 -16 -14   1         68.94         90.54        37.99 o
 -15 -14   1        268.74        318.07        74.31 o
 -14 -14   1       1652.98       1784.95       112.95 o
 -13 -14   1       7988.54       8113.35       206.27 o
 -12 -14   1        190.00        124.87        30.15 o
 -11 -14   1       7551.83       7273.77       233.85 o
 -10 -14   1       1245.09       1276.33        70.96 o
  -9 -14   1       2607.79       2477.31        97.47 o
  -8 -14   1        441.41        612.34        70.95 o
  -7 -14   1      10870.31      10365.95       320.32 o
  -6 -14   1       2872.85       2850.17       155.98 o
  -5 -14   1       2358.06       2173.86       118.61 o
  -4 -14   1       1262.47       1093.63        90.46 o
  -3 -14   1       1518.49       1442.25        95.82 o
  -2 -14   1        647.00        529.01        67.94 o
  -1 -14   1      10011.96       9511.71       279.10 o
   0 -14   1      10139.80      10297.03       286.86 o
   1 -14   1        157.48        177.81        31.99 o
   2 -14   1       5593.22       5254.01       237.32 o
   3 -14   1       1978.35       1955.85       100.38 o
   4 -14   1       3083.14       3072.35       137.23 o
   5 -14   1        970.03       1094.73        74.99 o
   6 -14   1       7321.95       7363.90       253.22 o
   7 -14   1        597.49        578.75        76.95 o
   8 -14   1        739.92       1017.51       148.61 o
   9 -14   1       1150.88       1132.20       108.09 o
  10 -14   1       1027.11       1251.07       117.28 o
 -21 -13   1        379.87        475.85        80.58 o
 -20 -13   1       1799.99       1774.27       131.83 o
 -19 -13   1        104.40        134.52        43.21 o
 -18 -13   1        458.34        624.03        82.46 o
 -17 -13   1        403.59        508.61        75.85 o
 -16 -13   1        858.22        822.11        89.31 o
 -15 -13   1         10.23         53.58        30.41 o
 -14 -13   1      10085.39       9906.88       299.53 o
 -13 -13   1        540.34        424.31       121.66 o
 -12 -13   1       2098.60       2140.75        90.69 o
 -11 -13   1          7.49         61.48        20.82 o
 -10 -13   1       9557.48       9199.22       330.30 o
  -9 -13   1       1358.99       1176.77        66.19 o
  -8 -13   1      12536.13      12403.21       263.41 o
  -7 -13   1      19085.02      18614.78       584.12 o
  -6 -13   1        514.38        612.83        42.50 o
  -5 -13   1       2412.99       2401.48       106.52 o
  -4 -13   1       9280.45       8706.49       211.38 o
  -3 -13   1       3759.12       2876.75       247.88 o
  -2 -13   1       5780.75       5507.62       178.73 o
  -1 -13   1      17182.39      16652.26       458.83 o
   0 -13   1          6.45         23.71        16.30 o
   1 -13   1       1295.34       1268.83        65.88 o
   2 -13   1       2853.00       2676.82        99.73 o
   3 -13   1       4355.80       4178.27       131.38 o
   4 -13   1          4.61         12.29        16.62 o
   5 -13   1       6729.98       6289.09       228.34 o
   6 -13   1        746.61        785.51        80.40 o
   7 -13   1        261.17        232.66        48.31 o
   8 -13   1        688.88        682.45        79.97 o
   9 -13   1       1891.19       1884.28       146.35 o
  10 -13   1        971.30        959.37       101.14 o
  11 -13   1       2299.16       2397.91       148.54 o
 -21 -12   1       2692.46       2790.91       167.60 o
 -20 -12   1        121.27        152.63        46.76 o
 -19 -12   1        223.60        300.27       103.27 o
 -18 -12   1         19.14         38.04        49.12 o
 -17 -12   1        368.80        372.77        66.89 o
 -16 -12   1       2882.91       2544.84       157.68 o
 -15 -12   1       8166.87       8654.83       345.84 o
 -14 -12   1       2290.67       2078.55       120.14 o
 -13 -12   1        391.67        415.05        61.12 o
 -12 -12   1        536.90        750.78        53.11 o
 -11 -12   1       1666.67       1640.62        76.07 o
 -10 -12   1        571.57        643.96        51.63 o
  -9 -12   1       3814.63       4128.39       123.31 o
  -8 -12   1       4123.13       4160.19       130.90 o
  -7 -12   1       3442.99       3325.67        87.49 o
  -6 -12   1       1074.80       1128.02        49.61 o
  -5 -12   1        258.37        311.92        29.14 o
  -4 -12   1         59.89        158.11        26.34 o
  -3 -12   1        835.80        888.62        47.14 o
  -2 -12   1      19162.82      19410.86       267.61 o
  -1 -12   1        435.88        612.02        77.86 o
   0 -12   1       1055.11       1086.58        73.37 o
   1 -12   1       1444.68       1402.31        77.14 o
   2 -12   1       6778.44       6814.55       203.18 o
   3 -12   1       1140.44       1079.97        78.87 o
   4 -12   1       7994.53       7646.63       189.21 o
   5 -12   1       6753.53       6103.68       187.97 o
   6 -12   1        590.01        594.01        94.46 o
   7 -12   1         95.28         95.88        32.72 o
   8 -12   1       2476.50       2502.33       307.05 o
   9 -12   1       1615.33       1588.79       114.98 o
  10 -12   1        271.76        291.74        72.04 o
  11 -12   1       1289.28       1329.75       197.48 o
  12 -12   1         42.64         57.57        34.19 o
 -21 -11   1        297.57        431.40        77.89 o
 -20 -11   1        425.91        505.56        83.18 o
 -19 -11   1          7.66         13.74        26.18 o
 -18 -11   1       1181.00       1361.66       115.06 o
 -17 -11   1        490.21        521.08        76.83 o
 -16 -11   1       4071.49       3928.28       229.22 o
 -15 -11   1       1514.65       1448.52       111.16 o
 -14 -11   1        876.84        765.73       108.31 o
 -13 -11   1        127.57        209.58        46.63 o
 -12 -11   1        425.77        478.79        44.09 o
 -11 -11   1       9953.29       9635.28       434.74 o
 -10 -11   1       1227.86       1387.77        67.04 o
  -9 -11   1      15259.16      14721.74       251.08 o
  -8 -11   1          0.52         29.55        13.82 o
  -7 -11   1        523.77        549.61        37.48 o
  -6 -11   1       1763.76       1770.80        59.83 o
  -5 -11   1      17759.15      17875.12       248.66 o
  -4 -11   1       5339.48       5206.38       122.26 o
  -3 -11   1      28017.14      28535.43       321.56 o
  -2 -11   1       7560.52       7443.29       113.54 o
  -1 -11   1        103.23        131.08        23.23 o
   0 -11   1          4.12         11.52        13.00 o
   1 -11   1       9396.53       9079.93       173.75 o
   2 -11   1       6975.70       6246.54       218.78 o
   3 -11   1       3316.62       2882.28       110.83 o
   4 -11   1       2023.26       1935.96        81.49 o
   5 -11   1         14.81         41.63        17.67 o
   6 -11   1        143.75        218.08        36.08 o
   7 -11   1        225.48        285.12        54.30 o
   8 -11   1       3360.41       3154.14       151.57 o
   9 -11   1        128.52        192.45        46.98 o
  10 -11   1       2137.70       2349.54       225.44 o
  11 -11   1         65.39         87.79        33.75 o
  12 -11   1        211.66        272.74        57.65 o
  13 -11   1          0.91         16.29        31.17 o
 -21 -10   1        350.83        422.68       130.98 o
 -20 -10   1        137.37         98.66        40.02 o
 -19 -10   1        358.19        429.59        74.09 o
 -18 -10   1       2500.60       2321.44       283.88 o
 -17 -10   1        540.59        631.86        80.86 o
 -16 -10   1       4446.35       4153.54       181.47 o
 -15 -10   1          5.53         26.29        29.02 o
 -14 -10   1        338.83        375.82        59.30 o
 -13 -10   1        970.69        990.98        84.22 o
 -12 -10   1       4834.45       4681.85       173.48 o
 -11 -10   1        493.94        604.32        55.40 o
 -10 -10   1      11808.84      12407.94       308.02 o
  -9 -10   1        187.92        240.14        26.72 o
  -8 -10   1       4937.56       4886.40       104.91 o
  -7 -10   1         91.58        109.20        20.38 o
  -6 -10   1      10220.76      10871.04       170.59 o
  -5 -10   1        992.33       1109.78        52.49 o
  -4 -10   1      22882.11      23495.13       296.71 o
  -3 -10   1       1487.95       1429.30        39.23 o
  -2 -10   1          6.39         48.46         8.90 o
  -1 -10   1        142.65        207.71        25.78 o
   0 -10   1       2452.04       2440.80        65.88 o
   1 -10   1      17023.89      16601.35       234.13 o
   2 -10   1        768.04        736.63        46.07 o
   3 -10   1       9306.41       8772.82       191.28 o
   4 -10   1         76.20         57.17        20.89 o
   5 -10   1        235.40        272.16        35.44 o
   6 -10   1          0.34         30.73        22.09 o
   7 -10   1       5635.61       5398.75       193.50 o
   8 -10   1        898.75        984.14        88.83 o
   9 -10   1       2477.01       2487.02       133.94 o
  10 -10   1         48.63        118.71        39.01 o
  11 -10   1         46.96         63.73        28.85 o
  12 -10   1        358.71        359.78        68.26 o
  13 -10   1         87.09        168.93        45.21 o
  14 -10   1        426.95        429.03        72.74 o
 -21  -9   1        272.29        318.60        65.28 o
 -20  -9   1        106.81        103.67        37.55 o
 -19  -9   1        810.88        846.45        96.70 o
 -18  -9   1        410.86        503.45       104.78 o
 -17  -9   1       2673.24       2205.62       131.68 o
 -16  -9   1        283.92        255.68        56.09 o
 -15  -9   1        554.99        469.68        65.83 o
 -14  -9   1        518.09        537.71        73.05 o
 -13  -9   1       2560.03       2302.84       118.54 o
 -12  -9   1        782.86        701.91        69.62 o
 -11  -9   1      10464.82      10530.07       218.20 o
 -10  -9   1        748.16        864.49        60.06 o
  -9  -9   1       1380.53       1309.83        65.79 o
  -8  -9   1        854.39        909.05        42.15 o
  -7  -9   1      10045.57      10175.69       138.52 o
  -6  -9   1      17552.78      18089.94       214.56 o
  -5  -9   1       4248.56       4399.78        74.74 o
  -4  -9   1      10012.60       9964.17       177.84 o
  -3  -9   1        593.94        642.85        45.29 o
  -2  -9   1       3696.16       3755.87        66.50 o
  -1  -9   1        309.35        418.85        34.24 o
   0  -9   1      10654.14      10385.18       137.86 o
   1  -9   1        229.98        223.09        23.26 o
   2  -9   1       9227.37       9129.16       150.31 o
   3  -9   1          6.73         14.48        13.69 o
   4  -9   1         72.60        112.27        23.92 o
   5  -9   1       1950.04       1719.09       111.92 o
   6  -9   1       4107.93       3735.27       114.16 o
   7  -9   1        107.95        153.40        41.22 o
   8  -9   1       1702.10       1551.53        99.74 o
   9  -9   1         14.56         61.66        28.98 o
  10  -9   1         25.14         58.14        53.90 o
  11  -9   1        195.77        271.72        55.31 o
  12  -9   1          1.21         55.72        46.10 o
  13  -9   1       1098.71       1179.19       308.31 o
  14  -9   1         13.05         62.86        60.20 o
 -21  -8   1        307.13        284.24        58.50 o
 -20  -8   1       1526.75       1553.93       130.02 o
 -19  -8   1         86.38         97.95        36.86 o
 -18  -8   1       2605.44       2423.12       224.93 o
 -17  -8   1        109.66         77.97        39.04 o
 -16  -8   1        805.66        832.29        87.36 o
 -15  -8   1         29.42         54.41        44.84 o
 -14  -8   1       3014.34       2942.55       138.46 o
 -13  -8   1       2148.00       2139.37       180.85 o
 -12  -8   1       8525.12       7155.75       218.54 o
 -11  -8   1        211.95        327.73        30.22 o
 -10  -8   1       1063.21       1137.83        47.28 o
  -9  -8   1        289.10        463.01        26.96 o
  -8  -8   1       8207.58       8842.81       125.77 o
  -7  -8   1      15188.07      15555.42       199.31 o
  -6  -8   1       3523.17       3512.05        66.99 o
  -5  -8   1      11668.12      11441.12       144.56 o
  -4  -8   1         94.26        204.16        25.59 o
  -3  -8   1         29.10         51.42        11.10 o
  -2  -8   1       1631.46       1644.38        41.58 o
  -1  -8   1      12989.13      13199.51       159.79 o
   0  -8   1         70.85        107.00        10.76 o
   1  -8   1       7531.56       7772.89       109.37 o
   2  -8   1        238.81        398.24        34.36 o
   3  -8   1       2024.91       2085.69        61.40 o
   4  -8   1       1431.54       1288.49        49.18 o
   5  -8   1       1003.35        959.00        51.96 o
   6  -8   1        917.03        838.71        50.61 o
   7  -8   1        413.29        449.41        57.52 o
   8  -8   1        184.91        169.08        54.66 o
   9  -8   1        894.71        809.07        79.97 o
  10  -8   1        456.63        504.41        68.29 o
  11  -8   1        636.72        551.87        73.51 o
  12  -8   1        553.09        714.57        84.06 o
  13  -8   1        306.35        330.82        63.91 o
  14  -8   1        161.43        188.64        43.63 o
  15  -8   1        313.26        266.83        62.47 o
 -21  -7   1       1236.24       1237.23       119.89 o
 -20  -7   1         60.86         81.67        35.97 o
 -19  -7   1       2587.58       2457.32       146.58 o
 -18  -7   1        221.24        242.32        63.48 o
 -17  -7   1        352.27        260.11        56.52 o
 -16  -7   1        223.56        253.01        54.33 o
 -15  -7   1       3756.16       3389.21       155.08 o
 -14  -7   1       5297.11       4975.37       184.70 o
 -13  -7   1       7007.86       6662.57       162.75 o
 -12  -7   1       9572.78       9288.43       274.74 o
 -11  -7   1          9.52         51.32        16.18 o
 -10  -7   1        408.23        480.34        24.48 o
  -9  -7   1       3849.02       4042.21        79.74 o
  -8  -7   1       6152.73       6099.99       118.59 o
  -7  -7   1       5034.76       5111.00        81.79 o
  -6  -7   1       6937.22       6810.05        97.20 o
  -5  -7   1        250.29        223.51        19.84 o
  -4  -7   1       1981.10       2115.89        52.20 o
  -3  -7   1       6957.68       7754.15       102.57 o
  -2  -7   1       1006.73       1120.54        28.93 o
  -1  -7   1         19.49         33.57         6.76 o
   0  -7   1      19586.28      20393.04       235.51 o
   1  -7   1         15.67         32.49         9.05 o
   2  -7   1         42.60        132.88        19.49 o
   3  -7   1        709.62        772.66        27.15 o
   4  -7   1       4125.21       4283.86        75.92 o
   5  -7   1       1454.77       1515.02        52.87 o
   6  -7   1       2853.38       2872.99        90.65 o
   7  -7   1       1558.32       1463.61        63.85 o
   8  -7   1        462.16        419.55        55.75 o
   9  -7   1         35.52         33.41        28.44 o
  10  -7   1         34.28         41.19        29.87 o
  11  -7   1        313.23        376.26        63.52 o
  12  -7   1        330.50        349.69        64.17 o
  13  -7   1         44.47         56.54        27.25 o
  14  -7   1       1484.40       1505.53       121.25 o
  15  -7   1         45.65        105.74        46.60 o
  16  -7   1        527.49        635.73       136.77 o
 -21  -6   1          7.08         19.20        27.68 o
 -20  -6   1       1841.25       1861.76       128.41 o
 -19  -6   1        222.07        161.65        44.51 o
 -18  -6   1        363.87        356.08        66.15 o
 -17  -6   1         21.13         41.56        29.81 o
 -16  -6   1        451.46        489.79        71.03 o
 -15  -6   1       2546.39       2514.94       102.18 o
 -14  -6   1       4068.35       4080.24       128.76 o
 -13  -6   1       2043.13       1917.38        84.14 o
 -12  -6   1       2062.23       1939.83        75.81 o
 -11  -6   1        136.17        177.19        25.76 o
 -10  -6   1          4.29          2.67        15.25 o
  -9  -6   1       5552.06       5398.03        92.90 o
  -8  -6   1       1702.84       1594.68        40.85 o
  -7  -6   1      16937.11      17345.24       202.91 o
  -6  -6   1        273.82        405.57        40.63 o
  -5  -6   1       4726.95       5196.68        89.69 o
  -4  -6   1       1067.73       1010.33        42.19 o
  -3  -6   1      24510.98      27754.88       319.60 o
  -2  -6   1       3400.56       2977.63        49.59 o
  -1  -6   1      22811.74      22898.89       242.16 o
   0  -6   1       6865.62       7548.41        97.36 o
   1  -6   1       7952.74       7956.64       103.56 o
   2  -6   1       2527.48       2826.34        71.72 o
   3  -6   1         73.39         68.12         9.13 o
   4  -6   1        215.86        230.46        28.16 o
   5  -6   1       1625.83       1684.39        50.39 o
   6  -6   1          3.86         50.98        15.53 o
   7  -6   1       2828.66       2727.13        85.55 o
   8  -6   1       1691.22       1488.66        87.98 o
   9  -6   1       1315.29       1172.18        86.40 o
  10  -6   1         42.66         58.71        31.51 o
  11  -6   1        241.30        279.05        54.37 o
  12  -6   1       1106.94       1097.47        96.35 o
  13  -6   1        387.65        486.75        70.65 o
  14  -6   1       1167.50       1209.28       106.31 o
  15  -6   1        134.55        256.83        54.66 o
  16  -6   1         26.23         53.38        27.83 o
 -21  -5   1       1972.54       2038.90       255.66 o
 -20  -5   1        465.86        611.66        83.57 o
 -19  -5   1        368.25        578.33       113.85 o
 -18  -5   1         46.49         60.42        32.49 o
 -17  -5   1       2050.82       2091.43        97.88 o
 -16  -5   1       4380.46       4168.95       139.57 o
 -15  -5   1       3850.45       3825.55       179.27 o
 -14  -5   1      10918.20      10218.54       228.59 o
 -13  -5   1         61.29         56.15        25.62 o
 -12  -5   1        226.16        250.15        32.86 o
 -11  -5   1        590.57        562.79        42.61 o
 -10  -5   1      15377.65      15783.29       224.32 o
  -9  -5   1       1849.52       1872.02        45.60 o
  -8  -5   1      21832.29      22806.84       258.14 o
  -7  -5   1        827.75        836.78        28.95 o
  -6  -5   1       6166.02       6437.12        90.19 o
  -5  -5   1       2745.31       2707.16        57.00 o
  -4  -5   1      11135.21      12429.74       161.39 o
  -3  -5   1       3645.81       3082.27        57.75 o
  -2  -5   1      75150.08      77974.55       815.71 o
  -1  -5   1       1711.44       1765.41        33.72 o
   0  -5   1       4737.85       5215.90        70.67 o
   1  -5   1        596.84        757.44        22.14 o
   2  -5   1        173.95        257.61        21.81 o
   3  -5   1       7933.08       8411.89       142.24 o
   4  -5   1       1600.00       1815.70        53.62 o
   5  -5   1       7767.27       7826.50       112.28 o
   6  -5   1       3857.59       3716.04        70.79 o
   7  -5   1        126.06        157.64        17.12 o
   8  -5   1        420.45        427.16        41.33 o
   9  -5   1       3135.97       2825.46       124.50 o
  10  -5   1       1355.05       1188.71        87.16 o
  11  -5   1       3059.94       2644.35       130.87 o
  12  -5   1       1102.59       1130.85        95.13 o
  13  -5   1       1784.64       1786.34       149.62 o
  14  -5   1          0.94         17.66        29.47 o
  15  -5   1         49.24        136.66        46.10 o
  16  -5   1        108.26        171.71        70.53 o
  17  -5   1        950.06       1143.14       113.35 o
 -21  -4   1        996.80        926.31       100.97 o
 -20  -4   1         40.03         86.95        34.36 o
 -19  -4   1        167.26        223.02        53.86 o
 -18  -4   1       1348.10       1426.04        87.16 o
 -17  -4   1       1841.31       1764.24        90.53 o
 -16  -4   1          9.43         53.01        25.09 o
 -15  -4   1       5478.77       4902.15       149.48 o
 -14  -4   1         45.08         37.72        24.09 o
 -13  -4   1       1356.54       1171.12        67.03 o
 -12  -4   1       2960.48       2759.94        97.48 o
 -11  -4   1       2002.45       1949.02        74.39 o
 -10  -4   1         60.26         94.76        18.80 o
  -9  -4   1      15923.11      16392.81       200.60 o
  -8  -4   1       1501.22       1389.72        53.79 o
  -7  -4   1       3644.31       3666.12        62.70 o
  -6  -4   1       1330.60       1420.70        35.75 o
  -5  -4   1       8632.87       9077.32       134.84 o
  -4  -4   1      11969.03      12077.38       154.04 o
  -3  -4   1       4004.50       3818.37        65.37 o
  -2  -4   1        918.28       1277.90        34.84 o
  -1  -4   1       3777.18       3843.95        59.32 o
   0  -4   1        254.61        195.15        13.37 o
   1  -4   1       5879.24       5697.32        83.23 o
   2  -4   1       4745.89       4767.68        67.47 o
   3  -4   1       8748.98       9075.06       113.82 o
   4  -4   1      18572.54      19372.88       217.19 o
   5  -4   1       4073.45       3890.34       100.25 o
   6  -4   1       4655.50       4618.94       112.21 o
   7  -4   1       1260.82       1287.67        38.28 o
   8  -4   1        676.50        639.95        40.87 o
   9  -4   1       4148.93       3984.06       150.74 o
  10  -4   1       6728.80       6649.12       161.47 o
  11  -4   1        198.01        237.27        49.51 o
  12  -4   1       2801.21       2659.72       234.51 o
  13  -4   1         34.73        107.80        39.72 o
  14  -4   1         12.39         16.13        31.74 o
  15  -4   1          2.72         28.27        25.78 o
  16  -4   1       1367.21       1321.99       114.11 o
  17  -4   1         15.54         61.14        30.80 o
  18  -4   1       1073.44       1035.17       110.77 o
 -20  -3   1          1.19         49.45        30.14 o
 -19  -3   1       1570.64       1600.22        92.08 o
 -18  -3   1       3184.29       3119.80       127.32 o
 -17  -3   1        558.05        568.98        58.56 o
 -16  -3   1       8501.23       8184.27       212.41 o
 -15  -3   1        389.24        439.23        56.63 o
 -14  -3   1        322.61        384.69        45.68 o
 -13  -3   1        186.69        170.92        34.02 o
 -12  -3   1       5326.22       5119.62       138.74 o
 -11  -3   1       5738.69       5616.11       141.42 o
 -10  -3   1       7461.63       7205.93       142.18 o
  -9  -3   1       7769.68       7475.59       155.48 o
  -8  -3   1       1720.89       1588.59        38.78 o
  -7  -3   1         13.45         72.93        12.29 o
  -6  -3   1      15025.22      16192.44       183.09 o
  -5  -3   1       8464.25       8846.12       108.51 o
  -4  -3   1       3055.10       3030.59        75.99 o
  -3  -3   1        370.57        579.10        45.72 o
  -2  -3   1        508.31        767.60        39.54 o
  -1  -3   1      24344.69      23915.96       288.09 o
   0  -3   1        138.50         74.27         9.53 o
   1  -3   1      13751.59      13697.09       160.13 o
   2  -3   1       3814.04       4091.40        66.57 o
   3  -3   1      14833.77      15068.33       183.09 o
   4  -3   1       1964.64       1968.56        40.38 o
   5  -3   1       2277.12       2395.24        55.84 o
   6  -3   1        106.38        222.14        18.58 o
   7  -3   1        559.69        635.89        41.44 o
   8  -3   1        718.85        736.89        47.77 o
   9  -3   1       2171.55       2267.74        80.69 o
  10  -3   1         50.91         65.54        18.35 o
  11  -3   1       1910.76       1874.57        79.51 o
  12  -3   1         12.29         25.60        15.34 o
  13  -3   1         28.53         30.84        25.52 o
  14  -3   1        242.42        274.03        55.48 o
  15  -3   1       1824.03       1782.45       116.47 o
  16  -3   1       1121.15       1114.87       104.66 o
  17  -3   1        978.44       1126.41       107.55 o
  18  -3   1        456.14        465.77        79.73 o
 -20  -2   1        326.80        303.80        61.08 o
 -19  -2   1       2726.55       2696.41       119.94 o
 -18  -2   1         65.57        139.37        79.16 o
 -17  -2   1       1586.57       1630.24       141.55 o
 -16  -2   1       1206.04       1247.44        81.19 o
 -15  -2   1        192.60        201.46        37.14 o
 -14  -2   1         54.60         89.06        30.90 o
 -13  -2   1       5008.70       4354.69       144.17 o
 -12  -2   1       6050.11       5646.09       485.46 o
 -11  -2   1       1974.02       1744.91        98.04 o
 -10  -2   1      11532.18      11319.22       196.81 o
  -9  -2   1         31.37         39.94        14.08 o
  -8  -2   1        203.12        178.11        19.15 o
  -7  -2   1       8180.02       8105.80       124.59 o
  -6  -2   1      16694.68      17638.78       217.48 o
  -5  -2   1       2107.83       2521.89        50.68 o
  -4  -2   1      25151.35      26148.51       320.30 o
  -3  -2   1       5756.72       5524.99       112.60 o
  -2  -2   1      45297.12      52213.42       894.58 o
  -1  -2   1         77.85        158.41        18.51 o
   0  -2   1       3823.12       3331.14        71.79 o
   1  -2   1        351.89        576.10        34.32 o
   2  -2   1      80585.92      87227.49       982.79 o
   3  -2   1       8781.55       9506.53       103.19 o
   4  -2   1        229.06        349.12        18.25 o
   5  -2   1       8756.10      10154.41       126.25 o
   6  -2   1       4565.75       5270.63        91.96 o
   7  -2   1       3342.00       3221.46        65.93 o
   8  -2   1       5079.86       4686.72        97.09 o
   9  -2   1       1795.97       1793.69        70.64 o
  10  -2   1        436.13        531.91        44.74 o
  11  -2   1         64.47         77.26        23.07 o
  12  -2   1         56.45         55.65        22.48 o
  13  -2   1        188.87        274.90        39.12 o
  14  -2   1        335.76        487.09        52.03 o
  15  -2   1        391.84        443.42        69.20 o
  16  -2   1       2716.40       2569.63       144.69 o
  17  -2   1         63.07         95.17        38.32 o
  18  -2   1        156.01        235.61        54.86 o
  19  -2   1         36.72         39.63        33.85 o
 -20  -1   1       1233.92       1130.68       107.23 o
 -19  -1   1        709.21        773.40        91.02 o
 -18  -1   1       1844.40       1906.44       123.07 o
 -17  -1   1        974.39       1105.79        79.88 o
 -16  -1   1        989.19       1044.15        75.10 o
 -15  -1   1         69.01        103.87        27.38 o
 -14  -1   1       2086.93       2177.96        98.64 o
 -13  -1   1      12992.34      11756.85       252.60 o
 -12  -1   1       5792.94       5308.95       143.28 o
 -11  -1   1       9882.15       9536.52       203.13 o
 -10  -1   1        117.45        133.84        26.72 o
  -9  -1   1        341.57        293.09        26.97 o
  -8  -1   1       7126.14       7299.98       128.90 o
  -7  -1   1       9077.79       8981.47       146.56 o
  -6  -1   1          3.88         13.84         8.62 o
  -5  -1   1      12000.13      12173.99       156.73 o
  -4  -1   1       2901.85       3001.05        53.18 o
  -3  -1   1         42.39         50.26        16.36 o
  -2  -1   1       3788.12       4749.00       171.79 o
  -1  -1   1      22879.46      23730.79       378.30 o
   0  -1   1      13043.26      15455.23       370.78 o
   1  -1   1       9086.88      11305.66       268.01 o
   2  -1   1       7959.09       8285.85       129.72 o
   3  -1   1       4277.63       4860.50        76.61 o
   4  -1   1       5064.12       4834.71        75.92 o
   5  -1   1       2929.29       3201.70        61.69 o
   6  -1   1       5865.82       5612.21        94.79 o
   7  -1   1         46.38         88.29        15.17 o
   8  -1   1        253.99        231.81        22.99 o
   9  -1   1       4545.49       4584.19       107.24 o
  10  -1   1        178.91        167.43        29.55 o
  11  -1   1       2493.28       2391.27        89.48 o
  12  -1   1        430.28        417.73        44.81 o
  13  -1   1        145.82        173.66        33.37 o
  14  -1   1       1253.87       1183.57        73.47 o
  15  -1   1        259.35        305.88        45.35 o
  16  -1   1        378.05        299.50        56.24 o
  17  -1   1         88.73        139.23       100.50 o
  18  -1   1         63.09         96.57        44.33 o
  19  -1   1         33.91         65.65        56.93 o
 -20   0   1       1541.05       1708.29       163.22 o
 -19   0   1       1134.05       1190.76       112.74 o
 -18   0   1       1007.55       1110.79       104.19 o
 -17   0   1        159.29        277.46        56.04 o
 -16   0   1         24.31         35.00        20.46 o
 -15   0   1         36.26         65.92        23.53 o
 -14   0   1       9913.36       9129.90       274.77 o
 -13   0   1         19.22         42.36        30.05 o
 -12   0   1       1555.70       1573.05        74.38 o
 -11   0   1       1588.18       1509.37        69.80 o
 -10   0   1       8331.34       8249.28       178.46 o
  -9   0   1        196.18        276.33        26.60 o
  -8   0   1      21670.13      22042.84       403.19 o
  -7   0   1      28236.31      29437.82       349.63 o
  -6   0   1       1234.21        817.43        39.78 o
  -5   0   1      24056.84      27118.93       451.82 o
  -4   0   1      14234.99      14689.65       177.06 o
  -3   0   1      53868.95      58691.70       608.74 o
  -2   0   1      20068.38      20385.43       333.07 o
  -1   0   1        904.46       1162.71        45.34 o
   2   0   1         10.40         44.69        21.66 o
   3   0   1      80572.05      86854.34       887.55 o
   4   0   1      34149.08      37551.29       406.10 o
   5   0   1      13631.10      14257.16       196.90 o
   6   0   1         85.08        140.43        15.45 o
   7   0   1         17.49         34.64        11.67 o
   8   0   1       4887.90       4981.37        96.55 o
   9   0   1         32.10         72.74        16.54 o
  10   0   1       1331.11       1435.78        63.47 o
  11   0   1        525.41        624.75        50.38 o
  12   0   1          2.33          0.66        17.96 o
  13   0   1       2605.63       2427.71        96.68 o
  14   0   1        801.76        856.88        64.38 o
  15   0   1       1289.28       1215.62        93.92 o
  16   0   1        514.19        549.33        57.92 o
  17   0   1          0.36         65.14        29.01 o
  18   0   1        394.74        542.94        79.32 o
  19   0   1        886.43        868.00        98.58 o
  20   0   1         72.82         16.62        37.28 o
 -19   1   1        910.32        897.66       101.52 o
 -18   1   1        697.29        765.97       103.53 o
 -17   1   1       1533.86       1695.57        97.83 o
 -16   1   1       1580.65       1595.45       267.50 o
 -15   1   1       7647.22       7344.74       198.12 o
 -14   1   1       1387.61       1409.76        80.10 o
 -13   1   1       7622.54       6707.42       379.09 o
 -12   1   1       3748.76       3626.48       116.67 o
 -11   1   1       1687.28       1483.84        69.09 o
 -10   1   1          8.85         12.21        23.60 o
  -9   1   1      17026.66      16993.06       263.91 o
  -8   1   1      13322.80      12945.49       207.20 o
  -7   1   1       8267.21       9030.77       121.30 o
  -6   1   1       3998.81       4240.55        79.91 o
  -5   1   1       3703.52       3728.80        68.93 o
  -4   1   1      19396.70      19934.99       233.01 o
  -3   1   1        118.13        141.86        11.85 o
  -2   1   1      70166.82      72337.30      1374.57 o
  -1   1   1          9.15         27.35         9.75 o
   0   1   1         31.66         46.35        10.58 o
   1   1   1      16879.76      17289.46       396.47 o
   2   1   1      29080.45      31522.88       496.04 o
   3   1   1       5992.02       6542.33        85.82 o
   4   1   1      12341.15      13334.39       161.50 o
   5   1   1        452.37        421.44        21.22 o
   6   1   1       2682.49       2383.27        53.61 o
   7   1   1       8135.44       8271.74       127.55 o
   8   1   1       4529.60       4438.22        88.59 o
   9   1   1       2069.86       1968.54        59.14 o
  10   1   1        771.09        776.76        44.83 o
  11   1   1         71.27        106.88        25.12 o
  12   1   1       3920.63       3517.75       146.90 o
  13   1   1         86.58        119.89        30.39 o
  14   1   1       2093.00       2011.61       114.10 o
  15   1   1        382.62        405.11        48.93 o
  16   1   1         15.28         49.66        21.99 o
  17   1   1        445.88        540.53        59.12 o
  18   1   1       1030.84       1148.81        83.36 o
  19   1   1        143.92        202.73        53.65 o
  20   1   1        983.37       1214.27       115.02 o
 -19   2   1        378.72        429.21        93.20 o
 -18   2   1        731.04        909.21        99.91 o
 -17   2   1         58.57        181.58        66.50 o
 -16   2   1       1093.15       1256.11       107.56 o
 -15   2   1       1329.59       1313.77       108.62 o
 -14   2   1        925.96       1054.37        95.20 o
 -13   2   1        688.14        661.63        55.86 o
 -12   2   1       1699.51       1634.48       123.43 o
 -11   2   1       7454.87       7091.93       170.91 o
 -10   2   1        755.26        643.43        46.45 o
  -9   2   1      11840.69      12108.62       232.00 o
  -8   2   1          1.29         22.06        13.40 o
  -7   2   1         87.70        153.57        18.79 o
  -6   2   1        296.51        399.33        24.61 o
  -5   2   1      11040.71      11052.24       211.93 o
  -4   2   1       2965.98       3337.34        85.21 o
  -3   2   1       2633.21       2518.40        65.26 o
  -2   2   1        407.33        482.74        19.19 o
  -1   2   1       9238.54       9700.86       149.09 o
   0   2   1       6998.87       7756.08       205.04 o
   1   2   1       2107.75       2093.51       122.16 o
   2   2   1      15526.82      16789.01       286.94 o
   3   2   1      12100.09      13601.15       178.13 o
   4   2   1          1.16         23.96         8.10 o
   5   2   1       7162.24       8002.48       124.10 o
   6   2   1      15649.44      16325.50       204.85 o
   7   2   1       6331.97       6459.18       106.01 o
   8   2   1       1428.85       1396.75        45.81 o
   9   2   1        317.31        418.87        34.23 o
  10   2   1        674.23        676.05        42.11 o
  11   2   1       2307.15       2118.90        80.18 o
  12   2   1         28.21         23.82        19.20 o
  13   2   1       3768.54       3362.85       114.83 o
  14   2   1        135.68        116.68        31.57 o
  15   2   1        144.62        190.23        37.98 o
  16   2   1         86.94        115.61        31.79 o
  17   2   1       1500.43       1494.22        85.78 o
  18   2   1         29.48         62.61        41.52 o
  19   2   1        541.27        681.32        68.46 o
  20   2   1        419.32        464.37        73.64 o
 -18   3   1        720.43        824.28        97.18 o
 -17   3   1       1076.60       1190.58       167.25 o
 -16   3   1       1520.57       1466.61       117.35 o
 -15   3   1         16.76         86.42        33.46 o
 -14   3   1         28.82         53.24        30.42 o
 -13   3   1         68.78         66.12        30.17 o
 -12   3   1       1455.34       1530.18        99.21 o
 -11   3   1        223.84        194.18        31.16 o
 -10   3   1      10627.97       9824.59       606.06 o
  -9   3   1         23.01         62.78        15.68 o
  -8   3   1         60.07        128.43        22.68 o
  -7   3   1       2193.22       2259.50        60.32 o
  -6   3   1       2300.84       2218.22        47.76 o
  -5   3   1       8179.15       8160.63       109.67 o
  -4   3   1       4394.11       4606.84        69.42 o
  -3   3   1       1257.92       1519.31        31.87 o
  -2   3   1       9205.16      10680.29       136.07 o
  -1   3   1       1004.96        983.08        26.83 o
   0   3   1      12311.31      12601.41       166.27 o
   1   3   1       4062.78       3905.42        76.37 o
   2   3   1      20565.24      22609.09       280.19 o
   3   3   1         85.20        204.11        12.91 o
   4   3   1      32937.74      36627.18       397.07 o
   5   3   1       4278.11       4256.08        71.63 o
   6   3   1      18147.66      19574.95       238.03 o
   7   3   1       2054.87       2230.46        61.13 o
   8   3   1        768.09        903.90        36.51 o
   9   3   1         65.98         85.10        16.83 o
  10   3   1       4060.66       3679.64        93.20 o
  11   3   1       2126.01       2097.68        79.35 o
  12   3   1       3758.03       3708.17       112.71 o
  13   3   1       2175.25       1897.65        80.96 o
  14   3   1        705.51        586.36        55.55 o
  15   3   1        301.50        287.86        44.79 o
  16   3   1       1815.81       1797.96       114.23 o
  17   3   1       1798.25       1725.50       104.47 o
  18   3   1       1573.06       1598.17        88.93 o
  19   3   1       1360.70       1434.01        90.69 o
  20   3   1          6.50         28.25        30.29 o
 -18   4   1        116.17         -2.52        36.27 o
 -17   4   1        372.37        358.66        64.70 o
 -16   4   1         29.13        152.67        44.33 o
 -15   4   1          7.71         -3.92        23.48 o
 -14   4   1        311.12        296.42        56.78 o
 -13   4   1       2333.74       2116.84       123.04 o
 -12   4   1        475.29        518.44        66.42 o
 -11   4   1       1209.54       1275.44        91.90 o
 -10   4   1       1681.54       1515.95        93.15 o
  -9   4   1        550.66        510.20        37.36 o
  -8   4   1       6798.37       6660.99       189.25 o
  -7   4   1          0.79         21.83         9.40 o
  -6   4   1       4186.60       3977.97        73.89 o
  -5   4   1        104.35        200.89        18.40 o
  -4   4   1        604.34        578.58        32.48 o
  -3   4   1        193.22        232.62        14.08 o
  -2   4   1       3621.47       3563.94        63.91 o
  -1   4   1      26940.19      26972.03       302.70 o
   0   4   1       4597.93       4070.17       114.14 o
   1   4   1       5825.40       5818.26        81.81 o
   2   4   1       1550.25       1684.20        36.55 o
   3   4   1        803.90        821.72        28.31 o
   4   4   1       1678.51       1899.96        37.19 o
   5   4   1      35750.27      37334.44       379.14 o
   6   4   1         19.19         32.70        11.29 o
   7   4   1        152.82         81.14        14.97 o
   8   4   1       1300.20       1457.02        43.85 o
   9   4   1       8507.53       7733.15       130.72 o
  10   4   1        102.32        132.37        20.20 o
  11   4   1      14283.88      14255.60       266.12 o
  12   4   1      11019.74      10529.27       219.13 o
  13   4   1       2832.04       2529.37        94.39 o
  14   4   1       1951.78       1842.33        94.76 o
  15   4   1       1107.63       1050.62        77.72 o
  16   4   1       2784.07       2651.38       111.64 o
  17   4   1       2444.10       2243.16       104.04 o
  18   4   1       1327.98       1341.69        91.87 o
  19   4   1        223.71        309.81        46.76 o
  20   4   1         45.60         55.71        30.10 o
  21   4   1        174.04        206.24        52.16 o
 -17   5   1          0.09         38.09        26.81 o
 -16   5   1         75.89        193.88        51.65 o
 -15   5   1       1149.10       1383.86       126.19 o
 -14   5   1         17.80         23.33        77.83 o
 -13   5   1       1280.08       1422.77       104.94 o
 -12   5   1          4.31         25.99        25.74 o
 -11   5   1        100.69        128.74        56.67 o
 -10   5   1        341.95        287.31        67.25 o
  -9   5   1       4296.07       3960.02       161.21 o
  -8   5   1       1131.42       1300.02        79.43 o
  -7   5   1       4097.20       4077.68        91.18 o
  -6   5   1         64.50        126.28        13.33 o
  -5   5   1         39.03         69.19        10.06 o
  -4   5   1       4710.10       4608.96        84.52 o
  -3   5   1       1510.84       1223.06        30.19 o
  -2   5   1      44687.61      47370.71       518.95 o
  -1   5   1       2520.31       2591.69        53.38 o
   0   5   1       4919.80       5103.39        98.81 o
   1   5   1      36099.46      36365.04       397.70 o
   2   5   1      39755.62      42081.26       417.02 o
   3   5   1       4157.15       4645.02        72.40 o
   4   5   1      41950.96      41147.87       414.56 o
   5   5   1      18461.87      20356.18       223.21 o
   6   5   1       6133.59       6203.88        88.81 o
   7   5   1       2477.26       2527.27        50.64 o
   8   5   1      27891.00      28849.28       315.34 o
   9   5   1       4716.35       4758.52        91.23 o
  10   5   1       8484.90       8152.15       140.49 o
  11   5   1      14671.34      14066.15       280.62 o
  12   5   1         11.91         30.86        38.80 o
  13   5   1         48.41         74.02        24.73 o
  14   5   1       1420.68       1356.84        70.81 o
  15   5   1       8103.08       7579.50       195.00 o
  16   5   1         56.53         53.42        26.74 o
  17   5   1       5277.58       5007.95       161.52 o
  18   5   1        971.12       1040.96        78.58 o
  19   5   1         39.54         47.24        29.65 o
  20   5   1        347.67        396.22        69.42 o
  21   5   1       1480.21       1703.91       128.41 o
 -16   6   1        397.52        458.35        72.76 o
 -15   6   1         56.77         92.36        46.10 o
 -14   6   1        737.17        855.87        91.01 o
 -13   6   1         13.19         86.65        33.13 o
 -12   6   1        113.49        204.26        47.65 o
 -11   6   1        399.40        400.29        62.10 o
 -10   6   1       3819.22       3683.33       199.24 o
  -9   6   1       3705.75       3574.84       193.95 o
  -8   6   1        701.76        644.64        63.58 o
  -7   6   1         16.68         38.03        17.27 o
  -6   6   1       6186.48       6023.16       125.35 o
  -5   6   1      12020.81      11912.39       265.58 o
  -4   6   1       4736.83       4478.00        84.30 o
  -3   6   1      39260.50      39429.01       451.93 o
  -2   6   1       5408.43       5476.45       116.88 o
  -1   6   1       4344.22       3938.23        73.48 o
   0   6   1       3452.45       3221.57        65.70 o
   1   6   1      22900.19      24126.52       281.14 o
   2   6   1        119.75        102.00         9.68 o
   3   6   1      16092.46      15104.63       172.36 o
   4   6   1      24330.05      27614.25       291.96 o
   5   6   1        491.39        747.06        33.71 o
   6   6   1       5453.45       5668.98        85.09 o
   7   6   1      25204.03      25733.01       284.10 o
   8   6   1       9059.10       8658.67       121.91 o
   9   6   1       5106.66       5214.71       146.97 o
  10   6   1      27538.44      27647.70       350.34 o
  11   6   1        142.68        208.55        27.85 o
  12   6   1        433.94        391.24        41.13 o
  13   6   1       6072.08       5887.23       151.93 o
  14   6   1      10788.56       9793.32       219.74 o
  15   6   1        142.53        207.71        35.78 o
  16   6   1       8094.28       7696.71       202.52 o
  17   6   1        564.87        630.24        64.47 o
  18   6   1        523.73        588.51        80.09 o
  19   6   1         89.48         93.36        79.09 o
  20   6   1       1331.97       1603.80       140.30 o
  21   6   1        947.81       1085.96       179.59 o
 -16   7   1        839.86        835.41       101.13 o
 -15   7   1         94.50        142.60        44.15 o
 -14   7   1        178.31        242.76        50.76 o
 -13   7   1        931.94       1031.11        97.56 o
 -12   7   1       2022.72       1923.90       119.69 o
 -11   7   1       1803.79       1619.97       107.40 o
 -10   7   1       5854.08       5760.32       205.70 o
  -9   7   1        231.12        265.06        50.91 o
  -8   7   1       1702.32       1630.99        96.41 o
  -7   7   1       1650.89       1388.24       145.42 o
  -6   7   1       7787.37       7582.40       167.97 o
  -5   7   1          0.36         39.85        19.71 o
  -4   7   1      25882.00      25740.94       325.60 o
  -3   7   1       6496.35       6237.37       112.05 o
  -2   7   1        147.80        154.31        18.20 o
  -1   7   1       8157.18       8203.69       127.00 o
   0   7   1      20934.41      20221.80       250.16 o
   1   7   1      19932.62      19748.31       218.86 o
   2   7   1      15560.13      15155.05       175.08 o
   3   7   1      42725.69      43833.16       444.30 o
   4   7   1       9211.78       9241.02       128.84 o
   5   7   1        103.26        138.72        15.49 o
   6   7   1      28254.25      29133.68       315.99 o
   7   7   1      35891.02      36969.48       392.90 o
   8   7   1        919.06       1096.03        34.75 o
   9   7   1      20829.45      20545.48       245.07 o
  10   7   1       3223.80       3421.55        73.13 o
  11   7   1       4849.93       4804.21       154.31 o
  12   7   1        911.83        884.34        52.16 o
  13   7   1      10469.54      10178.82       275.06 o
  14   7   1       2319.10       2243.30        89.51 o
  15   7   1       3582.31       3282.53       115.08 o
  16   7   1       4670.49       4617.77       187.72 o
  17   7   1        684.47        768.07        84.96 o
  18   7   1        124.68        140.29        44.24 o
  19   7   1       1975.55       1992.46       163.47 o
  20   7   1       1884.16       1979.23       131.56 o
  21   7   1          4.37         19.14        32.75 o
 -15   8   1         30.73         25.09        61.21 o
 -14   8   1          7.09         36.97        28.33 o
 -13   8   1        800.08        802.60       111.59 o
 -12   8   1        295.24        350.05        62.75 o
 -11   8   1       5736.18       5226.06       205.71 o
 -10   8   1       1049.65       1079.12        93.86 o
  -9   8   1         25.50         66.71        31.54 o
  -8   8   1        547.84        493.91        63.40 o
  -7   8   1      16473.82      16006.08       302.62 o
  -6   8   1       2445.30       2214.00       121.01 o
  -5   8   1      14024.77      13499.17       307.75 o
  -4   8   1      19079.92      18616.86       286.88 o
  -3   8   1        624.08        562.08        34.66 o
  -2   8   1          0.81          5.23         9.84 o
  -1   8   1      22226.46      21740.45       276.38 o
   0   8   1      43779.24      44977.96       507.88 o
   1   8   1       5226.77       5279.14        80.24 o
   2   8   1      29804.11      30284.65       331.31 o
   3   8   1       7645.62       7697.48       106.58 o
   4   8   1       2460.17       2724.60        54.08 o
   5   8   1       3080.14       3217.43        60.95 o
   6   8   1      34252.92      33883.34       363.98 o
   7   8   1       1261.43       1408.72        45.93 o
   8   8   1      16306.83      16580.54       253.36 o
   9   8   1       8031.83       8125.18       122.96 o
  10   8   1       7081.66       7200.81       123.07 o
  11   8   1        913.11        894.82        48.95 o
  12   8   1      14089.65      14016.05       266.62 o
  13   8   1       8815.45       8877.86       197.05 o
  14   8   1       3700.67       3638.78       188.91 o
  15   8   1       5890.37       5372.49       199.37 o
  16   8   1        323.66        392.20        74.31 o
  17   8   1       1504.12       1560.47       112.69 o
  18   8   1       1716.74       1621.23       119.69 o
  19   8   1       4881.86       4789.05       210.88 o
  20   8   1         21.91         -4.08        27.96 o
  21   8   1        831.08        721.74        95.20 o
 -14   9   1       2755.46       2442.44       288.66 o
 -13   9   1        691.90        799.14        93.30 o
 -12   9   1       2368.70       2280.56       143.32 o
 -11   9   1       1939.24       1972.86       133.25 o
 -10   9   1        406.76        429.67        67.96 o
  -9   9   1         41.54         67.19        34.37 o
  -8   9   1       8666.67       8249.27       253.63 o
  -7   9   1       6592.30       6269.77       207.13 o
  -6   9   1       2466.63       2313.16       142.64 o
  -5   9   1       7711.96       7356.66       306.93 o
  -4   9   1       2635.13       2485.72        86.79 o
  -3   9   1        729.83        695.02        52.64 o
  -2   9   1       2262.45       2067.74        62.21 o
  -1   9   1      23498.50      23328.93       299.78 o
   0   9   1        184.79        234.43        22.83 o
   1   9   1      18588.07      18810.65       219.11 o
   2   9   1       8024.74       8051.35       113.42 o
   3   9   1       7868.71       8054.20       133.54 o
   4   9   1          1.97         29.78         7.76 o
   5   9   1      40341.88      39348.51       416.57 o
   6   9   1      12376.12      12605.20       175.77 o
   7   9   1       6814.57       7053.63       117.53 o
   8   9   1       8105.13       8024.88       120.97 o
   9   9   1      12533.12      12595.15       170.86 o
  10   9   1       1583.35       1622.87        49.68 o
  11   9   1       8357.45       8301.30       179.02 o
  12   9   1      25832.80      21319.77       565.48 o
  13   9   1       1897.51       1904.77       107.04 o
  14   9   1       4747.60       4319.10       171.12 o
  15   9   1       1497.33       1520.83       102.36 o
  16   9   1       2472.81       2422.12       134.46 o
  17   9   1         45.48         66.58        35.89 o
  18   9   1       8225.08       7822.93       275.10 o
  19   9   1        107.95        190.47        50.58 o
  20   9   1        447.68        590.57       105.54 o
  21   9   1        564.10        529.01        81.69 o
 -14  10   1       1148.68       1203.26       115.59 o
 -13  10   1        779.55        894.56       100.85 o
 -12  10   1       2731.37       2533.24       299.24 o
 -11  10   1       1362.71       1669.05       119.08 o
 -10  10   1        271.23        300.83        58.21 o
  -9  10   1       2207.25       2271.10       127.69 o
  -8  10   1       7657.39       6967.83       234.01 o
  -7  10   1        267.36        284.68        55.01 o
  -6  10   1       3833.79       3822.85       120.70 o
  -5  10   1       6781.88       6360.84       161.40 o
  -4  10   1      10258.77       9750.12       210.41 o
  -3  10   1       1544.99       1441.35        66.22 o
  -2  10   1      26096.12      26123.02       380.49 o
  -1  10   1       8133.42       7877.09       139.71 o
   0  10   1       5598.87       5697.69       110.39 o
   1  10   1      12983.37      12454.24       189.77 o
   2  10   1      13940.13      13756.78       174.50 o
   3  10   1       1799.28       1788.20        67.59 o
   4  10   1      36741.26      36850.28       475.35 o
   5  10   1      27342.14      27838.49       357.58 o
   6  10   1        134.26        168.84        16.50 o
   7  10   1      13880.19      14199.47       184.31 o
   8  10   1      15579.39      15703.56       202.14 o
   9  10   1       6397.83       6522.67       139.59 o
  10  10   1       5296.00       5539.06       142.94 o
  11  10   1      18812.21      19142.43       375.71 o
  12  10   1        405.28        428.94        57.27 o
  13  10   1        808.53        767.23        74.98 o
  14  10   1       1372.04       1354.20       101.51 o
  15  10   1       6693.06       6392.24       224.41 o
  16  10   1        911.83        922.58        91.45 o
  17  10   1       7454.16       6897.08       248.99 o
  18  10   1        942.28        934.93       147.86 o
  19  10   1         12.38         31.51        31.46 o
  20  10   1          4.38         77.83        33.28 o
  21  10   1        217.76        238.00       111.84 o
 -13  11   1        994.11       1021.69       109.00 o
 -12  11   1        405.74        362.35        96.47 o
 -11  11   1        643.36        751.17        90.62 o
 -10  11   1       1676.83       1636.24       112.07 o
  -9  11   1       7408.48       7220.01       252.49 o
  -8  11   1        383.20        461.33        69.25 o
  -7  11   1       4703.77       4349.02       176.22 o
  -6  11   1       4101.62       4084.20       129.95 o
  -5  11   1       3559.09       3362.22       113.78 o
  -4  11   1        317.46        378.95        42.37 o
  -3  11   1      18420.01      17749.98       330.33 o
  -2  11   1       8887.25       8307.26       196.74 o
  -1  11   1       5694.92       5519.38       163.25 o
   0  11   1      14718.89      14963.82       260.38 o
   1  11   1      16709.51      16233.32       232.52 o
   2  11   1       3360.97       3284.06        79.63 o
   3  11   1      14576.65      14553.89       187.17 o
   4  11   1      51127.66      51396.54       633.78 o
   5  11   1       2110.46       2120.07        53.92 o
   6  11   1       6413.54       6526.23       107.13 o
   7  11   1      11355.73      11281.85       182.30 o
   8  11   1      20094.31      20509.50       317.02 o
   9  11   1       1177.85       1338.81        64.21 o
  10  11   1      27311.04      27481.86       475.93 o
  11  11   1      11114.54      11171.92       526.44 o
  12  11   1        376.41        421.07        57.71 o
  13  11   1       2162.45       2083.15       114.18 o
  14  11   1       6183.88       5563.47       202.32 o
  15  11   1       2043.04       1949.78       117.53 o
  16  11   1       5526.55       5073.33       241.31 o
  17  11   1       3254.42       2960.87       154.52 o
  18  11   1         61.27        120.25        45.59 o
  19  11   1         19.95         12.57        24.90 o
  20  11   1        317.42        399.53       110.07 o
  21  11   1        506.75        555.14       109.57 o
 -12  12   1       1308.66       1568.43       131.59 o
 -11  12   1         28.05         99.74        39.00 o
 -10  12   1       4533.21       4522.60       219.39 o
  -9  12   1       2140.16       2012.09       125.74 o
  -8  12   1         18.08         63.77        65.99 o
  -7  12   1       2397.72       2368.29       129.97 o
  -6  12   1       7352.50       7300.31       191.42 o
  -5  12   1       1796.90       1665.54        80.31 o
  -4  12   1       7218.71       6673.65       174.25 o
  -3  12   1      14951.60      14239.96       286.85 o
  -2  12   1         16.10         64.38        27.64 o
  -1  12   1       1311.64       1247.93        80.05 o
   0  12   1      17563.29      17218.93       316.68 o
   1  12   1      24129.68      23534.08       578.35 o
   2  12   1       6521.96       6368.85       226.07 o
   3  12   1      38832.67      39026.09       650.06 o
   4  12   1       6444.02       6394.80       121.40 o
   5  12   1         91.99        130.93        18.43 o
   6  12   1       6154.63       5981.38       131.51 o
   7  12   1      15383.51      15394.54       260.68 o
   8  12   1       1977.00       1860.97        77.92 o
   9  12   1      16414.82      16074.44       305.97 o
  10  12   1       5640.59       5773.57       151.69 o
  11  12   1         20.55         72.91        48.36 o
  12  12   1         63.17        149.72        40.94 o
  13  12   1       5564.43       5391.47       196.56 o
  14  12   1       4302.46       4036.70       170.27 o
  15  12   1        757.70        800.34        84.96 o
  16  12   1       3861.62       3557.70       254.40 o
  17  12   1          5.63        115.36        37.75 o
  18  12   1         17.14         46.13        25.78 o
  19  12   1         24.83         50.55        55.16 o
  20  12   1       1534.43       1634.22       132.31 o
  21  12   1        270.76        279.73        71.79 o
 -11  13   1       3271.66       3376.89       178.61 o
 -10  13   1       1588.08       1619.75       145.59 o
  -9  13   1        326.36        353.39        66.61 o
  -8  13   1       1455.64       1499.50       117.54 o
  -7  13   1       3409.63       3421.26       162.40 o
  -6  13   1       3577.23       3307.41       154.57 o
  -5  13   1       6069.27       6003.66       204.18 o
  -4  13   1      13041.80      12973.17       279.76 o
  -3  13   1        510.71        563.33        52.70 o
  -2  13   1       2709.05       2525.00        98.06 o
  -1  13   1       8845.53       8371.88       222.92 o
   0  13   1      16745.78      15895.71       505.28 o
   1  13   1        939.10        950.01        56.02 o
   2  13   1      19325.93      19305.81      1053.89 o
   3  13   1      10199.93       9567.51       272.12 o
   4  13   1         38.61        104.09        39.00 o
   5  13   1        291.70        282.36        50.28 o
   6  13   1       8154.64       8058.47       183.35 o
   7  13   1       7402.93       7384.44       179.33 o
   8  13   1       9916.10       9102.14       390.90 o
   9  13   1       9612.08       9522.81       213.35 o
  10  13   1       1255.92       1286.32        69.26 o
  11  13   1        125.19        158.58        29.56 o
  12  13   1       4111.53       4086.74       214.60 o
  13  13   1       3763.01       3594.04       237.53 o
  14  13   1        958.98        908.39        87.76 o
  15  13   1       4027.42       3741.79       182.62 o
  16  13   1         84.27        126.17        51.89 o
  17  13   1         54.57        105.53        34.76 o
  18  13   1          0.07         52.11        28.03 o
  19  13   1       1172.48       1339.32       117.20 o
  20  13   1          0.02         61.71        28.85 o
  21  13   1        575.19        538.59        84.60 o
 -10  14   1         13.62         77.86        48.36 o
  -9  14   1        202.37        218.08        50.40 o
  -8  14   1       1786.78       1776.85       123.98 o
  -7  14   1       3911.97       4058.88       190.43 o
  -6  14   1       1017.06       1138.89        99.26 o
  -5  14   1       4861.57       4847.20       155.31 o
  -4  14   1       1545.45       1566.05        83.13 o
  -3  14   1         29.38         49.02        20.84 o
  -2  14   1        434.25        543.35        55.74 o
  -1  14   1      11371.09      10906.43       242.46 o
   0  14   1       3546.48       3496.38       117.10 o
   1  14   1      13293.75      12605.51       260.41 o
   2  14   1       6092.27       5630.97       211.05 o
   3  14   1        425.62        405.40        60.20 o
   4  14   1       1456.29       1359.99        95.28 o
   5  14   1       6229.09       5538.78       196.28 o
   6  14   1       7372.55       6892.93       224.06 o
   7  14   1       4368.16       4197.00       125.24 o
   8  14   1       9727.99       8993.24       206.77 o
   9  14   1        364.92        358.25        42.94 o
  10  14   1        718.97        750.38        58.62 o
  11  14   1          6.92         23.63        17.95 o
  12  14   1       5735.39       5608.32       163.31 o
  13  14   1         38.30         66.75        33.00 o
  14  14   1       2016.68       1951.23       122.42 o
  15  14   1          7.08         56.92        27.69 o
  16  14   1         49.47         63.64        48.11 o
  17  14   1        163.25        117.72        62.22 o
  18  14   1        979.52        978.58       101.16 o
  19  14   1        163.61        209.23        50.49 o
  20  14   1       1479.22       1325.69       120.38 o
  21  14   1         11.59        108.50        63.48 o
  -9  15   1        539.10        575.78        82.36 o
  -8  15   1       2808.64       2690.38       152.45 o
  -7  15   1         21.44         49.57        29.19 o
  -6  15   1       2886.49       2700.12       146.36 o
  -5  15   1       2180.82       2091.17        99.03 o
  -4  15   1          0.55          2.76        18.20 o
  -3  15   1          5.55         28.90        21.21 o
  -2  15   1       6873.30       6391.72       179.15 o
  -1  15   1       1175.85       1205.69        72.93 o
   0  15   1       1589.37       1519.11        76.99 o
   1  15   1       2635.13       2430.23       129.74 o
   2  15   1          8.78         25.27        32.48 o
   3  15   1       1443.05       1335.81        99.42 o
   4  15   1        458.00        417.06        65.33 o
   5  15   1       5666.64       5278.42       196.97 o
   6  15   1        982.25        882.60        85.90 o
   7  15   1       4109.25       3948.62       166.87 o
   8  15   1          0.13         34.26        33.07 o
   9  15   1         41.02         65.44        23.00 o
  10  15   1        919.32        768.28        59.87 o
  11  15   1       4767.08       4438.23       146.52 o
  12  15   1        126.30        141.17        29.81 o
  13  15   1       3109.03       2935.00       113.03 o
  14  15   1         14.60         33.09        24.80 o
  15  15   1        585.72        658.92        84.63 o
  16  15   1         80.74         81.47        36.00 o
  17  15   1       1353.96       1319.24       112.62 o
  18  15   1        291.52        511.79        96.47 o
  19  15   1       1828.92       1990.15       133.10 o
  20  15   1          3.87         68.39        32.88 o
  21  15   1        744.03        910.82       145.59 o
  -8  16   1        298.31        355.83        66.06 o
  -7  16   1        709.53        739.14        89.00 o
  -6  16   1        216.75        245.49        89.92 o
  -5  16   1         19.56         21.01        33.82 o
  -4  16   1        528.00        635.19        63.24 o
  -3  16   1        862.31        989.10        74.37 o
  -2  16   1       2596.69       2525.52       109.86 o
  -1  16   1        511.60        484.60        70.92 o
   0  16   1       3330.39       3168.58       221.16 o
   1  16   1         34.63         72.05        37.00 o
   2  16   1        203.02        207.15        51.64 o
   3  16   1          0.89        -24.19        27.96 o
   4  16   1       4874.52       4400.95       429.97 o
   5  16   1        489.16        639.42        94.46 o
   6  16   1       4554.28       4160.38       202.77 o
   7  16   1         47.64         38.32        34.36 o
   8  16   1        152.70        171.56        49.62 o
   9  16   1        955.70        801.50       101.26 o
  10  16   1       1584.90       1624.22        79.92 o
  11  16   1       1365.20       1281.92        73.64 o
  12  16   1       1196.99       1182.25        72.45 o
  13  16   1          0.31         13.56        22.91 o
  14  16   1        300.56        282.94        55.92 o
  15  16   1        678.63        685.86       126.19 o
  16  16   1          0.98         32.08        25.60 o
  17  16   1        385.12        314.78        60.38 o
  18  16   1        751.64        892.67        99.20 o
  19  16   1         41.74         88.72        34.47 o
  20  16   1        606.48        663.55        94.21 o
  -7  17   1        497.15        544.07       106.80 o
  -6  17   1          9.51        -23.62        57.43 o
  -5  17   1        233.79        370.00        64.55 o
  -4  17   1         58.07        114.15        37.00 o
  -3  17   1       1868.37       2056.03       207.81 o
  -2  17   1         47.75         85.29        34.71 o
  -1  17   1        379.16        407.40        74.81 o
   0  17   1          7.78         30.60        33.00 o
   1  17   1        838.13        784.32       129.72 o
   2  17   1         50.78         79.94        38.49 o
   3  17   1       1638.00       1623.32       114.05 o
   4  17   1        427.84        400.82        68.62 o
   5  17   1       1132.20        906.75       164.73 o
   6  17   1         42.13         40.51        33.28 o
   7  17   1       1272.96       1365.31       109.93 o
   8  17   1        300.99        355.75        63.59 o
   9  17   1        688.86        617.50        79.61 o
  10  17   1        534.99        568.49        75.72 o
  11  17   1        181.82        304.13        72.54 o
  12  17   1          0.62         12.55        20.31 o
  13  17   1       2585.86       2716.91       112.37 o
  14  17   1         62.46         73.11        32.89 o
  15  17   1         65.07         45.31        87.40 o
  16  17   1        554.07        673.03        84.89 o
  17  17   1        233.36        278.46        61.40 o
  18  17   1        272.24        358.03        67.09 o
  19  17   1        735.54        680.41        89.79 o
  20  17   1         17.70         56.62        28.47 o
  -5  18   1        313.80        301.76        84.63 o
  -4  18   1       1681.91       1342.05       179.34 o
  -3  18   1          5.62         62.15        27.46 o
  -2  18   1       1730.81       1517.98       115.33 o
  -1  18   1        156.22        253.10        52.52 o
   0  18   1         17.88         81.44        35.77 o
   1  18   1        106.34        191.44        58.94 o
   2  18   1        794.69        756.90        90.65 o
   3  18   1        536.35        503.33        77.29 o
   4  18   1        937.34        995.74       102.44 o
   5  18   1          3.27        -26.85        26.85 o
   6  18   1         32.30         95.47        42.61 o
   7  18   1       3451.21       3132.84       161.08 o
   8  18   1        153.76        228.22        71.79 o
   9  18   1       2140.35       1813.76       120.51 o
  10  18   1        129.20        268.81        57.34 o
  11  18   1        120.58        127.72        42.83 o
  12  18   1        425.18        402.58        76.32 o
  13  18   1        710.38        720.77        83.17 o
  14  18   1          0.93         50.95        25.17 o
  15  18   1        110.60        136.24       108.56 o
  16  18   1        209.21        381.37        66.25 o
  17  18   1        396.39        465.92        74.61 o
  18  18   1        825.95        885.70        98.68 o
  19  18   1         46.12         82.70        41.31 o
  -3  19   1        363.63        424.97        70.93 o
  -2  19   1          1.05         58.19        67.51 o
  -1  19   1         23.45        110.89        34.74 o
   0  19   1        233.88        329.45        64.37 o
   1  19   1        413.61        401.97        70.92 o
   2  19   1        767.76        750.83        93.61 o
   3  19   1       1151.62       1304.65       116.10 o
   4  19   1          0.75         46.51        71.79 o
   5  19   1        309.66        337.40        69.44 o
   6  19   1         99.18         78.81        52.64 o
   7  19   1        230.65        163.99        48.91 o
   8  19   1        109.90        154.20        49.50 o
   9  19   1       1038.32       1026.52       101.85 o
  10  19   1        139.45        237.62        69.52 o
  11  19   1       1936.99       2027.92       129.26 o
  12  19   1          0.93         22.31        26.49 o
  13  19   1        251.89        257.75        48.33 o
  14  19   1        152.07        120.91        63.48 o
  15  19   1          5.99         80.10        47.86 o
  16  19   1       1044.15       1209.66       152.39 o
  17  19   1        479.93        549.03        78.07 o
  18  19   1        159.43        246.08        74.31 o
  -2  20   1        304.88        248.40        50.65 o
  -1  20   1        439.86        544.94        83.02 o
   0  20   1        272.58        374.69       133.75 o
   1  20   1         28.35        108.45        45.34 o
   2  20   1        319.18        398.68        73.71 o
   3  20   1          3.59         -4.22        26.54 o
   4  20   1        844.94       1067.33       109.58 o
   5  20   1        109.90        144.16        43.55 o
   6  20   1         81.71        118.09        43.90 o
   7  20   1        439.73        431.10        74.03 o
   8  20   1        114.43        191.38        48.34 o
   9  20   1        183.27        168.44        88.16 o
  10  20   1        476.82        410.05        73.29 o
  11  20   1         45.35         71.59        35.64 o
  12  20   1         64.88        117.75        46.35 o
  13  20   1        259.00        302.03        90.93 o
  14  20   1          3.22        106.30        56.93 o
  15  20   1       1402.54       1483.61       181.86 o
  16  20   1        512.20        590.42       122.92 o
  17  20   1        419.85        668.51       127.45 o
   0  21   1        501.00        551.37        83.38 o
   1  21   1        316.22        324.45        70.08 o
   2  21   1         23.48         92.35       109.57 o
   3  21   1        133.19        319.48        68.36 o
   4  21   1          8.63         39.23        27.86 o
   5  21   1         90.49        100.57        36.58 o
   6  21   1        379.71        354.80        70.08 o
   7  21   1        142.32        179.49        52.43 o
   8  21   1        974.41        950.87       106.69 o
   9  21   1        323.86        423.04        76.38 o
  10  21   1          2.50         50.13        30.80 o
  11  21   1        269.47        263.72       116.37 o
  12  21   1        187.78        142.73        49.62 o
  13  21   1         40.57         73.21        26.49 o
  14  21   1       2040.13       2156.74       134.37 o
  15  21   1        139.85        273.55        88.66 o
  16  21   1       1480.28       1495.20       186.90 o
   3  22   1          0.31         91.53        36.96 o
   4  22   1         66.20         75.82        61.96 o
   5  22   1        169.50        214.14        88.41 o
   6  22   1         53.11         80.66        38.64 o
   7  22   1        898.94        845.44       104.50 o
   8  22   1        238.75        330.71        68.91 o
   9  22   1       1147.98       1068.48       127.20 o
  10  22   1        102.67        156.12        41.73 o
  11  22   1         15.52        -14.51        27.35 o
  12  22   1          0.34        -27.47        27.47 o
  13  22   1        362.38        425.82        70.76 o
  14  22   1        127.45        114.90        39.09 o
   7  23   1        714.50        702.14        94.63 o
   8  23   1        384.46        474.71        78.46 o
   9  23   1         57.37        135.09        43.15 o
  10  23   1          0.94        -29.72        29.72 o
  11  23   1        188.99        213.60        67.51 o
  12  23   1       2187.73       2418.11       210.07 o
  13  23   1         79.23        106.80        52.39 o
 -11 -23   2       1675.43       1748.09       178.34 o
 -10 -23   2        593.40        409.57       107.81 o
  -9 -23   2        274.95        336.02        92.19 o
 -14 -22   2        617.44        670.02       122.92 o
 -13 -22   2          4.80         55.00        38.03 o
 -12 -22   2       3118.45       3028.96       172.00 o
 -11 -22   2          2.84         -9.28        29.69 o
 -10 -22   2        195.55        151.01        99.24 o
  -9 -22   2         19.09         -0.82        28.26 o
  -8 -22   2        576.13        729.94       100.50 o
  -7 -22   2          0.08         -6.99        28.92 o
  -6 -22   2       3197.49       2950.99       172.94 o
  -5 -22   2         47.11        121.19        91.18 o
  -4 -22   2        149.64        193.53        50.71 o
  -3 -22   2          3.10         30.35        29.16 o
 -15 -21   2       1050.46       1093.69       161.21 o
 -14 -21   2          7.77         75.92        58.19 o
 -13 -21   2       4233.36       3996.17       194.77 o
 -12 -21   2        216.16        324.31        65.36 o
 -11 -21   2        581.96        571.67        86.90 o
 -10 -21   2        241.86        303.34        82.37 o
  -9 -21   2       2894.29       2755.85       161.63 o
  -8 -21   2        719.81        854.92       102.77 o
  -7 -21   2       3576.82       2966.93       305.29 o
  -6 -21   2       1047.14        774.99       109.57 o
  -5 -21   2         91.23        124.91        38.35 o
  -4 -21   2        400.77        307.12        63.82 o
  -3 -21   2        983.14       1030.23       111.50 o
  -2 -21   2       1828.11       1873.15       137.12 o
  -1 -21   2       1227.32       1210.73       120.51 o
   0 -21   2       1895.28       1767.74       173.80 o
 -18 -20   2        701.17        744.07       114.36 o
 -17 -20   2         49.54         50.52        28.40 o
 -16 -20   2       2206.67       2047.33       198.49 o
 -15 -20   2         42.13        130.98        63.98 o
 -14 -20   2       5018.56       5061.45       218.93 o
 -13 -20   2       1406.86       1430.63       121.21 o
 -12 -20   2        945.99        962.54       100.98 o
 -11 -20   2        606.75        634.94        85.56 o
 -10 -20   2       1609.26       1537.84       126.61 o
  -9 -20   2        903.92        923.95       102.19 o
  -8 -20   2       3710.95       3204.34       173.07 o
  -7 -20   2       2162.78       1861.32       128.58 o
  -6 -20   2        654.40        652.42        87.88 o
  -5 -20   2          5.78         40.78        29.56 o
  -4 -20   2        743.39        753.69        93.47 o
  -3 -20   2       2164.71       1968.30       139.57 o
  -2 -20   2        402.04        458.98        76.66 o
  -1 -20   2       3467.70       3349.12       193.95 o
   0 -20   2         24.29         62.30        34.62 o
   1 -20   2          7.46         73.41        33.12 o
   2 -20   2          1.96         96.06        32.99 o
 -18 -19   2         47.38         82.14        32.59 o
 -17 -19   2       1240.36        989.42       103.07 o
 -16 -19   2        477.74        654.49        88.16 o
 -15 -19   2       5499.68       5624.91       228.86 o
 -14 -19   2        546.70        399.57        65.12 o
 -13 -19   2        345.99        409.83       101.51 o
 -12 -19   2        251.65        252.59        52.87 o
 -11 -19   2       1076.84       1074.68       104.31 o
 -10 -19   2       2468.11       2662.73       150.86 o
  -9 -19   2       1249.85       1267.36       114.33 o
  -8 -19   2       2831.19       2590.78       150.83 o
  -7 -19   2         54.11         76.65        57.93 o
  -6 -19   2        315.80        350.90        66.85 o
  -5 -19   2        750.08        748.42        89.95 o
  -4 -19   2       2315.41       2143.24       136.07 o
  -3 -19   2         91.51        155.91        44.27 o
  -2 -19   2       5254.69       5044.87       333.75 o
  -1 -19   2         79.01         41.43        80.60 o
   0 -19   2        451.11        551.37        80.26 o
   1 -19   2         35.48         96.62        37.76 o
   2 -19   2       1215.91       1272.02       105.55 o
   3 -19   2        251.50        329.90        61.44 o
 -19 -18   2        187.39        270.67        55.60 o
 -18 -18   2       1340.54       1538.60       128.66 o
 -17 -18   2       1684.21       1829.29       140.30 o
 -16 -18   2       3611.78       3449.10       175.04 o
 -15 -18   2       1749.91       1797.01       156.67 o
 -14 -18   2        209.12        242.50        51.95 o
 -13 -18   2        558.05        636.54        62.90 o
 -12 -18   2       2010.84       1749.27       120.35 o
 -11 -18   2       5223.06       4908.91       206.72 o
 -10 -18   2        965.06       1042.83       119.14 o
  -9 -18   2       4912.47       4445.24       196.25 o
  -8 -18   2         16.74         -0.05        29.70 o
  -7 -18   2        312.16        253.21        57.82 o
  -6 -18   2        388.98        476.49        75.43 o
  -5 -18   2       6091.64       5431.49       222.99 o
  -4 -18   2        105.51        111.89        88.92 o
  -3 -18   2       4453.30       4214.39       192.31 o
  -2 -18   2        837.16        838.06        96.33 o
  -1 -18   2         37.28         77.75        43.07 o
   0 -18   2        911.41       1100.84       106.48 o
   1 -18   2       2665.29       2667.53       150.03 o
   2 -18   2        919.02       1179.16       110.85 o
   3 -18   2        548.90        550.30        88.16 o
   4 -18   2        510.38        633.75       127.96 o
   5 -18   2          4.93         24.18        42.82 o
 -19 -17   2       1507.25       1757.16       139.99 o
 -18 -17   2       2170.93       2034.04       135.34 o
 -17 -17   2       1963.22       2148.36       189.42 o
 -16 -17   2       3289.30       3097.00       246.09 o
 -15 -17   2        141.13        170.87        43.33 o
 -14 -17   2         96.55        163.81        35.81 o
 -13 -17   2        414.87        487.47        56.68 o
 -12 -17   2       4031.56       3865.28       138.64 o
 -11 -17   2        747.49        740.20        64.32 o
 -10 -17   2       7531.14       6965.75       246.98 o
  -9 -17   2        573.40        592.52        76.94 o
  -8 -17   2         54.10         57.94        36.78 o
  -7 -17   2         30.79         -3.13        28.03 o
  -6 -17   2       4440.43       3961.74       179.84 o
  -5 -17   2       1611.76       1561.20       116.46 o
  -4 -17   2       3465.09       3498.27       169.20 o
  -3 -17   2       1988.55       1768.05       119.97 o
  -2 -17   2        799.99        934.85        95.99 o
  -1 -17   2         79.13        109.32        37.15 o
   0 -17   2        242.55        395.80        64.41 o
   1 -17   2       2865.44       2646.26       214.86 o
   2 -17   2       1620.37       1632.25       116.97 o
   3 -17   2       1468.22       1460.68       111.15 o
   4 -17   2          2.55         39.59        24.04 o
   5 -17   2         68.47         89.67        42.32 o
   6 -17   2         15.96         56.42        39.80 o
 -20 -16   2        689.24        832.39       192.19 o
 -19 -16   2       1944.19       1989.68       135.56 o
 -18 -16   2        222.57        387.71       128.21 o
 -17 -16   2       3391.65       3280.15       170.95 o
 -16 -16   2        184.69        370.34        62.20 o
 -15 -16   2        216.70        187.51        68.26 o
 -14 -16   2        167.04        243.98        54.13 o
 -13 -16   2       7631.29       7503.82       205.34 o
 -12 -16   2        383.08        362.96        48.98 o
 -11 -16   2       7522.26       7080.02       275.83 o
 -10 -16   2        689.12        717.89        62.11 o
  -9 -16   2          4.82         36.09        26.56 o
  -8 -16   2          0.51         31.12        38.79 o
  -7 -16   2       5162.36       4595.48       188.95 o
  -6 -16   2       4377.47       3806.90       455.91 o
  -5 -16   2       3925.40       3571.25       166.16 o
  -4 -16   2       2608.66       2658.90       141.95 o
  -3 -16   2        259.81        351.39        64.53 o
  -2 -16   2        981.16        992.06        95.37 o
  -1 -16   2          3.04         68.01        37.26 o
   0 -16   2       5116.51       4893.64       200.15 o
   1 -16   2        197.06        262.46        52.65 o
   2 -16   2        782.11        933.70        97.23 o
   3 -16   2          0.13         -9.21        22.75 o
   4 -16   2         90.57         79.43        33.75 o
   5 -16   2        500.27        582.36       114.86 o
   6 -16   2       1416.62       1560.54       111.82 o
   7 -16   2         93.28        192.70        48.05 o
   8 -16   2        425.96        361.47        65.28 o
 -20 -15   2       2158.22       1925.31       257.43 o
 -19 -15   2          0.16         56.99        36.12 o
 -18 -15   2       2698.38       2611.38       153.33 o
 -17 -15   2        428.88        515.40        94.21 o
 -16 -15   2          2.37         84.31        29.73 o
 -15 -15   2        117.08        164.00        46.89 o
 -14 -15   2       6445.83       6466.96       234.13 o
 -13 -15   2       1816.68       1792.17        88.24 o
 -12 -15   2       1828.15       1853.07       134.10 o
 -11 -15   2       4346.58       4236.91       139.07 o
 -10 -15   2         32.89         63.68        34.48 o
  -9 -15   2       2800.11       2476.44       100.66 o
  -8 -15   2       1670.27       1557.11        78.71 o
  -7 -15   2       8300.89       7633.98       467.50 o
  -6 -15   2        349.57        390.13        63.76 o
  -5 -15   2       2947.54       2576.36       202.01 o
  -4 -15   2        417.43        385.53        63.01 o
  -3 -15   2        926.66        821.50        83.51 o
  -2 -15   2         35.01        120.15        57.43 o
  -1 -15   2       2602.14       2478.11       131.77 o
   0 -15   2        208.48        225.15        59.95 o
   1 -15   2       3452.89       3461.70       159.75 o
   2 -15   2        114.39        223.56        47.29 o
   3 -15   2        337.49        415.12        48.72 o
   4 -15   2          5.00         56.83        34.58 o
   5 -15   2       1305.72       1268.37       102.85 o
   6 -15   2        750.10        860.21        88.68 o
   7 -15   2        365.44        406.84        63.42 o
   8 -15   2          8.64         41.54        29.74 o
   9 -15   2          3.34         62.09        33.19 o
 -20 -14   2        250.16        353.70        68.99 o
 -19 -14   2       1774.25       1930.89       137.69 o
 -18 -14   2        699.41        707.02        90.84 o
 -17 -14   2        480.23        494.91        74.38 o
 -16 -14   2        419.82        497.52       131.99 o
 -15 -14   2       2709.71       2877.24       148.72 o
 -14 -14   2       3609.87       3446.70       162.41 o
 -13 -14   2       2548.05       2643.02       119.62 o
 -12 -14   2       2490.43       2519.17       102.92 o
 -11 -14   2          0.55         36.56        19.79 o
 -10 -14   2       1912.42       1911.13        86.46 o
  -9 -14   2        600.42        697.23        57.35 o
  -8 -14   2       8125.03       7909.26       193.14 o
  -7 -14   2         12.27         37.93        21.53 o
  -6 -14   2       5094.67       4934.04       219.22 o
  -5 -14   2         96.32        129.44        43.18 o
  -4 -14   2       1091.76        988.27        86.51 o
  -3 -14   2        544.39        561.13        68.54 o
  -2 -14   2       2420.70       2225.07       120.35 o
  -1 -14   2        828.45        801.41        94.71 o
   0 -14   2       2779.95       2622.89       222.92 o
   1 -14   2        334.36        336.96        57.29 o
   2 -14   2          0.27          5.29        16.24 o
   3 -14   2       3062.36       2983.93       111.66 o
   4 -14   2        757.28        722.00        61.48 o
   5 -14   2        661.91        766.48        63.16 o
   6 -14   2          5.79         68.71        26.82 o
   7 -14   2         36.98         11.36        51.89 o
   8 -14   2        380.18        463.74        73.07 o
   9 -14   2        563.18        547.91        80.00 o
  10 -14   2         80.98        134.99        42.32 o
 -21 -13   2        306.88        433.80        94.46 o
 -20 -13   2        822.25        915.59       136.02 o
 -19 -13   2       1012.47       1165.23       111.60 o
 -18 -13   2        159.49        232.97        49.58 o
 -17 -13   2        485.25        466.80        73.17 o
 -16 -13   2        416.39        519.47        74.68 o
 -15 -13   2       4978.71       4625.35       193.16 o
 -14 -13   2        526.16        601.45        75.31 o
 -13 -13   2        393.90        424.05        64.81 o
 -12 -13   2        532.24        576.20        52.07 o
 -11 -13   2       1260.66       1199.94        68.76 o
 -10 -13   2         37.15         63.87        23.56 o
  -9 -13   2       4645.43       4225.50       129.88 o
  -8 -13   2        422.16        489.08        47.62 o
  -7 -13   2       1865.76       1883.81        98.02 o
  -6 -13   2       1628.40       1595.83       113.11 o
  -5 -13   2          9.20         17.82        23.59 o
  -4 -13   2       4155.88       3478.54       267.64 o
  -3 -13   2        976.81        942.55        69.79 o
  -2 -13   2         31.31         37.91        30.82 o
  -1 -13   2          3.57         27.98        27.84 o
   0 -13   2         10.18         39.02        17.03 o
   1 -13   2        131.40        196.84        31.78 o
   2 -13   2       2375.16       2471.45       144.76 o
   3 -13   2        430.69        490.77        48.63 o
   4 -13   2        946.07        827.90        62.58 o
   5 -13   2         12.17         35.07        18.68 o
   6 -13   2          6.89         34.34        24.51 o
   7 -13   2        715.82        860.44       182.87 o
   8 -13   2        519.04        472.85        69.56 o
   9 -13   2        214.99        279.87        52.90 o
  10 -13   2        146.90        200.97        85.14 o
  11 -13   2        113.37        208.06        55.41 o
 -21 -12   2       1102.92       1187.19       118.79 o
 -20 -12   2        674.16        829.09       102.44 o
 -19 -12   2         23.27         83.34        39.71 o
 -18 -12   2        650.06        707.27        86.96 o
 -17 -12   2        201.19        303.58        57.95 o
 -16 -12   2       6498.30       6270.21       267.76 o
 -15 -12   2        760.46        797.10        84.64 o
 -14 -12   2       3726.60       3637.86       163.33 o
 -13 -12   2        118.66        147.72        42.73 o
 -12 -12   2        120.72        197.57        33.88 o
 -11 -12   2        575.56        707.20       131.30 o
 -10 -12   2       4514.88       4542.26       159.90 o
  -9 -12   2        868.11        935.84        82.13 o
  -8 -12   2       1365.45       1378.19        78.09 o
  -7 -12   2        128.07        154.98        24.39 o
  -6 -12   2         65.36         77.67        19.19 o
  -5 -12   2       2832.48       2804.96        90.12 o
  -4 -12   2       1204.55       1269.55        50.05 o
  -3 -12   2       4684.27       4528.32        98.59 o
  -2 -12   2        297.25        285.27        26.12 o
  -1 -12   2          2.83         24.89        13.68 o
   0 -12   2         29.97         49.39        24.29 o
   1 -12   2       1199.26       1277.01        63.17 o
   2 -12   2         78.35         73.67        22.20 o
   3 -12   2       1111.39       1089.21        62.97 o
   4 -12   2         75.86        140.84        28.61 o
   5 -12   2        125.12        143.80        35.20 o
   6 -12   2       3492.02       3606.11       156.05 o
   7 -12   2        113.68        144.49        40.38 o
   8 -12   2       1880.85       1909.37       299.74 o
   9 -12   2          0.38         12.02        22.27 o
  10 -12   2         33.37        101.21        37.79 o
  11 -12   2          5.40         27.48        30.25 o
  12 -12   2        975.37       1168.06       133.50 o
 -21 -11   2        370.04        501.65        78.73 o
 -20 -11   2        150.31        198.01        52.00 o
 -19 -11   2        844.07        834.93        96.82 o
 -18 -11   2        210.96        248.39        56.80 o
 -17 -11   2        992.76       1084.81       101.37 o
 -16 -11   2         52.53         71.67        35.26 o
 -15 -11   2        173.70        194.30        49.32 o
 -14 -11   2       1690.98       1506.48       113.35 o
 -13 -11   2         87.17        110.03        35.70 o
 -12 -11   2       1400.93       1539.14        72.13 o
 -11 -11   2        793.04        942.17        78.28 o
 -10 -11   2        642.37        662.72        51.08 o
  -9 -11   2       2694.22       2674.78        86.04 o
  -8 -11   2       1848.47       1680.73        60.56 o
  -7 -11   2       5182.83       5000.84       122.25 o
  -6 -11   2       1273.73       1268.86        61.27 o
  -5 -11   2         56.55         81.51        18.85 o
  -4 -11   2       1041.56       1098.66        54.89 o
  -3 -11   2       9404.07       9465.05       140.11 o
  -2 -11   2        124.07        133.37        14.50 o
  -1 -11   2       8662.74       8566.78       144.64 o
   0 -11   2         13.88         17.39        11.22 o
   1 -11   2       5502.85       5426.00       124.05 o
   2 -11   2        149.74        217.60        31.27 o
   3 -11   2       1262.61       1200.80        62.47 o
   4 -11   2          0.78        -12.93        12.93 o
   5 -11   2       5485.85       5362.63       149.18 o
   6 -11   2        254.04        305.42        39.58 o
   7 -11   2        809.07        812.95        80.28 o
   8 -11   2        247.36        348.46        60.72 o
   9 -11   2        411.23        558.56        74.24 o
  10 -11   2        853.96        828.00        90.74 o
  11 -11   2        869.01        862.47        96.63 o
  12 -11   2       2225.31       2374.51       144.27 o
  13 -11   2         19.96         34.87        28.46 o
 -21 -10   2        271.20        215.51        54.99 o
 -20 -10   2        812.65        831.70        99.46 o
 -19 -10   2        105.50        166.68        47.68 o
 -18 -10   2       2305.57       2434.09       143.85 o
 -17 -10   2         14.90         11.38        26.63 o
 -16 -10   2       1438.56       1367.02       110.25 o
 -15 -10   2        250.09        206.77        90.43 o
 -14 -10   2        290.71        267.22        51.48 o
 -13 -10   2        665.74        697.48        73.74 o
 -12 -10   2        209.38        243.59        48.43 o
 -11 -10   2       2370.03       2247.15       159.19 o
 -10 -10   2       4133.74       4014.40       107.63 o
  -9 -10   2       2079.41       2005.98        68.57 o
  -8 -10   2       3919.41       3714.38        89.28 o
  -7 -10   2       5027.86       4918.03       102.96 o
  -6 -10   2        845.95        771.07        57.40 o
  -5 -10   2       1097.01       1058.80        43.94 o
  -4 -10   2       1962.12       1980.51        66.55 o
  -3 -10   2       5908.14       6202.00        96.77 o
  -2 -10   2       6966.25       7018.04       105.72 o
  -1 -10   2          2.41         27.29        10.77 o
   0 -10   2       4198.85       4010.57       123.65 o
   1 -10   2        272.22        369.45        29.81 o
   2 -10   2       3673.62       3573.76        95.11 o
   3 -10   2        867.31        945.13        51.74 o
   4 -10   2      14369.07      14072.11       273.40 o
   5 -10   2       5936.42       5791.52       195.29 o
   6 -10   2        440.52        438.80        43.78 o
   7 -10   2        400.93        410.64        59.53 o
   8 -10   2       1911.04       1962.46       113.96 o
   9 -10   2       4144.75       4289.30       180.12 o
  10 -10   2       2276.35       2299.90       131.68 o
  11 -10   2       6290.21       6581.78       341.31 o
  12 -10   2         73.45         93.69        43.07 o
  13 -10   2        500.28        377.80        67.64 o
  14 -10   2        317.21        373.38        64.97 o
 -21  -9   2         11.67         50.51        36.51 o
 -20  -9   2        165.21        230.46        55.54 o
 -19  -9   2        301.85        422.72       125.44 o
 -18  -9   2        212.21        355.44        67.86 o
 -17  -9   2        575.09        550.17        76.94 o
 -16  -9   2         59.96         33.71        33.03 o
 -15  -9   2       1307.85       1211.31       160.45 o
 -14  -9   2        526.80        564.43        68.74 o
 -13  -9   2        341.45        335.19        55.91 o
 -12  -9   2       1908.35       1852.22       103.59 o
 -11  -9   2       1295.55       1357.84       161.53 o
 -10  -9   2          1.46         88.89        28.79 o
  -9  -9   2       7784.17       7804.24       150.91 o
  -8  -9   2         91.49        135.87        21.08 o
  -7  -9   2       1420.00       1465.64        61.02 o
  -6  -9   2        213.03        243.33        23.92 o
  -5  -9   2      10509.16      10632.45       161.03 o
  -4  -9   2       1933.47       2175.26        67.32 o
  -3  -9   2      11559.92      11877.62       150.64 o
  -2  -9   2      11060.05      10880.60       159.64 o
  -1  -9   2       4928.87       4923.58        88.09 o
   0  -9   2       4991.52       5076.72        83.11 o
   1  -9   2      10294.30      10269.16       138.97 o
   2  -9   2      14650.04      14913.90       213.05 o
   3  -9   2       9284.12       9157.22       154.59 o
   4  -9   2      18988.63      18075.66       284.36 o
   5  -9   2          3.42         48.71        22.83 o
   6  -9   2        437.32        515.01        44.46 o
   7  -9   2       7548.26       7246.21       225.59 o
   8  -9   2       7503.17       7212.73       232.26 o
   9  -9   2        169.32        204.50        47.27 o
  10  -9   2       6878.62       6589.43       309.82 o
  11  -9   2       1180.42       1249.27       105.98 o
  12  -9   2         30.10         37.48        30.98 o
  13  -9   2         12.90         52.82        29.46 o
  14  -9   2       2006.14       1801.87       131.04 o
 -21  -8   2        192.46        199.38        53.29 o
 -20  -8   2         26.22         25.13        30.37 o
 -19  -8   2        236.04        392.95        70.00 o
 -18  -8   2       1783.69       1680.23       123.55 o
 -17  -8   2        326.98        268.07        59.70 o
 -16  -8   2       3187.30       2758.65       144.09 o
 -15  -8   2        231.02        339.04        83.12 o
 -14  -8   2        291.93        281.03        53.92 o
 -13  -8   2        635.36        542.46        66.02 o
 -12  -8   2       2034.05       1832.80       101.51 o
 -11  -8   2       1113.39       1130.76        80.08 o
 -10  -8   2      11588.42      11275.95       180.78 o
  -9  -8   2        558.21        626.93        35.44 o
  -8  -8   2        542.90        570.20        33.60 o
  -7  -8   2        255.29        296.31        28.40 o
  -6  -8   2      10659.58      10454.26       157.70 o
  -5  -8   2       6320.20       6394.42       109.76 o
  -4  -8   2      17769.65      18192.30       233.63 o
  -3  -8   2      37392.82      37646.52       389.17 o
  -2  -8   2        230.95        172.46        16.76 o
  -1  -8   2        260.35        218.35        14.97 o
   0  -8   2      10890.73      10766.08       165.70 o
   1  -8   2      23921.74      24668.35       273.28 o
   2  -8   2       4276.27       4143.85        73.31 o
   3  -8   2      28965.38      30240.69       333.99 o
   4  -8   2       1906.92       2028.79        85.70 o
   5  -8   2        238.69        230.39        39.99 o
   6  -8   2         30.84         96.41        21.88 o
   7  -8   2       9798.28       9195.63       256.65 o
   8  -8   2       1224.10       1300.86        91.38 o
   9  -8   2       6349.22       5995.75       208.38 o
  10  -8   2       4013.25       3917.66       168.30 o
  11  -8   2        124.56        159.70        44.08 o
  12  -8   2         58.17         96.06        37.53 o
  13  -8   2       4333.21       4121.82       189.62 o
  14  -8   2       3634.48       3544.12       249.12 o
  15  -8   2        540.11        503.57        77.09 o
 -21  -7   2          5.37         14.47        31.19 o
 -20  -7   2        758.34        876.50       100.38 o
 -19  -7   2        310.50        386.30        89.92 o
 -18  -7   2         59.40        134.08        42.99 o
 -17  -7   2        579.15        592.62        79.25 o
 -16  -7   2          9.61         38.04        30.84 o
 -15  -7   2         28.63         40.99        30.33 o
 -14  -7   2       1940.57       1905.84       157.43 o
 -13  -7   2       6756.03       6578.94       212.79 o
 -12  -7   2       1498.63       1464.71       103.48 o
 -11  -7   2       3952.39       3811.69       105.04 o
 -10  -7   2      10532.80      10885.95       152.50 o
  -9  -7   2       1172.80       1257.35        38.10 o
  -8  -7   2       2119.27       2012.65        49.43 o
  -7  -7   2       8303.02       8492.95       144.08 o
  -6  -7   2      16486.08      16814.21       221.61 o
  -5  -7   2       7976.85       7848.00       122.53 o
  -4  -7   2      32599.96      33918.75       389.31 o
  -3  -7   2         14.69         53.56        11.28 o
  -2  -7   2          0.07         36.39         8.09 o
  -1  -7   2       5046.81       4985.03        74.17 o
   0  -7   2      40061.06      42002.73       425.76 o
   1  -7   2       3070.07       3152.97        61.15 o
   2  -7   2      27991.85      29240.04       317.08 o
   3  -7   2      19076.01      18511.36       241.06 o
   4  -7   2       2716.17       3021.85        61.76 o
   5  -7   2       1032.36       1065.85        35.64 o
   6  -7   2      39798.40      38989.25       612.80 o
   7  -7   2      11334.83      10657.22       217.15 o
   8  -7   2       7500.87       6968.86       215.51 o
   9  -7   2      14636.20      14137.05       357.46 o
  10  -7   2       2952.74       2570.73       130.19 o
  11  -7   2         18.20         57.47        38.29 o
  12  -7   2       3853.61       3848.69       174.20 o
  13  -7   2       5776.73       5717.61       274.05 o
  14  -7   2         45.24         23.39        28.72 o
  15  -7   2       1508.20       1711.19       241.56 o
  16  -7   2        675.70        862.85       101.85 o
 -21  -6   2         98.83        147.36        42.17 o
 -20  -6   2        641.14        622.29        86.36 o
 -19  -6   2        453.81        462.44        88.92 o
 -18  -6   2       1308.90       1377.59       114.70 o
 -17  -6   2       1077.16       1009.60        97.20 o
 -16  -6   2          8.69         55.93        28.43 o
 -15  -6   2        102.05        105.27        30.28 o
 -14  -6   2       1916.23       1968.55       124.87 o
 -13  -6   2       2230.01       2216.75        87.97 o
 -12  -6   2       1865.03       1882.68        79.80 o
 -11  -6   2       6817.96       6727.38       180.84 o
 -10  -6   2          0.68         17.99         6.09 o
  -9  -6   2        298.32        450.08        22.21 o
  -8  -6   2       1701.35       1716.29        76.40 o
  -7  -6   2      25994.82      26329.63       352.40 o
  -6  -6   2       1436.95       1774.91        48.25 o
  -5  -6   2      48028.48      49609.39       547.20 o
  -4  -6   2      14738.67      15750.50       199.66 o
  -3  -6   2      11227.13      11553.91       152.93 o
  -2  -6   2        484.70        298.73        15.92 o
  -1  -6   2      95333.96     101371.71       965.47 o
   0  -6   2      18693.65      18940.44       205.90 o
   1  -6   2      19039.92      19074.54       210.40 o
   2  -6   2      23646.02      23731.15       257.70 o
   3  -6   2       2030.79       1964.60        43.99 o
   4  -6   2          7.18         14.74         7.94 o
   5  -6   2       5993.75       5747.38        95.35 o
   6  -6   2      28451.06      29424.14       331.91 o
   7  -6   2         25.65         45.81        20.55 o
   8  -6   2      10809.04       8946.88       246.67 o
   9  -6   2       2359.93       2213.32       176.57 o
  10  -6   2       3504.07       3408.60       147.94 o
  11  -6   2        766.22        809.35        80.75 o
  12  -6   2      12876.86      11932.83       339.41 o
  13  -6   2        916.87        868.03        98.49 o
  14  -6   2       2013.30       1947.88       123.96 o
  15  -6   2       2897.86       2813.76       188.66 o
  16  -6   2        420.65        596.37       205.54 o
 -21  -5   2         82.12        146.34        52.14 o
 -20  -5   2        757.54        811.01       107.56 o
 -19  -5   2        462.80        587.40       116.88 o
 -18  -5   2         35.15         78.65        33.39 o
 -17  -5   2          1.32         63.24        28.91 o
 -16  -5   2       1348.48       1219.76        76.20 o
 -15  -5   2       1475.84       1571.09       131.40 o
 -14  -5   2       7350.87       7202.05       230.68 o
 -13  -5   2         89.18        142.29        29.78 o
 -12  -5   2       4791.23       4897.58       132.50 o
 -11  -5   2        563.26        538.19        45.42 o
 -10  -5   2       1800.99       1820.54        57.61 o
  -9  -5   2         48.97        122.27        25.12 o
  -8  -5   2      52739.45      54915.25       818.71 o
  -7  -5   2       3801.24       4083.32        67.97 o
  -6  -5   2      36366.04      37852.48       388.56 o
  -5  -5   2      10211.04      10252.53       141.62 o
  -4  -5   2      23265.57      24719.78       286.60 o
  -3  -5   2        389.03        346.24        19.37 o
  -2  -5   2      15048.12      16284.65       214.48 o
  -1  -5   2      15391.47      14571.48       158.73 o
   0  -5   2       3858.16       3438.80        52.68 o
   1  -5   2      48699.71      53169.63       521.32 o
   2  -5   2      10797.83      10930.91       131.98 o
   3  -5   2      16149.29      16509.18       189.28 o
   4  -5   2      25358.99      27009.88       293.31 o
   5  -5   2      48195.11      50214.54       515.71 o
   6  -5   2       1681.26       1601.30        57.07 o
   7  -5   2      19789.75      19932.22       300.35 o
   8  -5   2       9849.37      10113.53       357.95 o
   9  -5   2      11722.75      11998.25       303.02 o
  10  -5   2        514.10        532.07        63.37 o
  11  -5   2      15890.04      15208.43       382.93 o
  12  -5   2       3604.22       3521.06       158.44 o
  13  -5   2        764.24        823.09        85.84 o
  14  -5   2       2347.09       2329.42       134.57 o
  15  -5   2       1743.22       1663.03       120.33 o
  16  -5   2        296.37        382.39        65.10 o
  17  -5   2       2228.10       2351.40       146.17 o
 -21  -4   2        978.62        936.51       138.03 o
 -20  -4   2         53.09         55.09        30.96 o
 -19  -4   2        951.15       1099.83       119.14 o
 -18  -4   2        754.53        801.33        84.98 o
 -17  -4   2       1336.06       1365.16        82.74 o
 -16  -4   2        205.95        280.47        66.94 o
 -15  -4   2       5445.51       5077.91       181.17 o
 -14  -4   2        581.18        512.72        50.65 o
 -13  -4   2       7319.05       6759.37       168.81 o
 -12  -4   2       3640.44       3464.42       109.18 o
 -11  -4   2       1448.71       1501.04        68.30 o
 -10  -4   2        429.93        473.46        34.21 o
  -9  -4   2      23151.04      22905.73       263.57 o
  -8  -4   2       8792.83       8979.69       123.16 o
  -7  -4   2      13306.62      13961.74       167.72 o
  -6  -4   2       9872.48       9844.72       144.90 o
  -5  -4   2      25295.17      27499.15       310.91 o
  -4  -4   2      18438.12      19689.51       231.69 o
  -3  -4   2      19876.78      19887.66       229.55 o
  -2  -4   2     149377.47     150219.78      1533.45 o
  -1  -4   2      10073.34      11241.27       136.25 o
   0  -4   2      16399.02      17442.69       182.05 o
   1  -4   2      11503.06      10619.88       127.82 o
   2  -4   2      47646.27      51118.08       501.35 o
   3  -4   2       1230.50       1278.47        33.01 o
   4  -4   2     126549.32     131939.45      1257.34 o
   5  -4   2      26396.84      27910.97       335.77 o
   6  -4   2       3613.43       3643.80        79.90 o
   7  -4   2       3839.39       3896.14        76.45 o
   8  -4   2      16572.43      16256.53       290.74 o
   9  -4   2         13.42         43.62        15.64 o
  10  -4   2       8474.05       8178.23       218.84 o
  11  -4   2      11623.85      11316.19       386.25 o
  12  -4   2        642.82        758.75        78.41 o
  13  -4   2        479.65        470.81        67.03 o
  14  -4   2       2637.23       2772.79       146.55 o
  15  -4   2       1926.63       1977.15       125.40 o
  16  -4   2        405.65        436.05        85.89 o
  17  -4   2       2843.72       2735.80       156.56 o
  18  -4   2         97.62        144.16        47.61 o
 -20  -3   2        964.65       1065.60       104.93 o
 -19  -3   2         12.80         59.98        36.45 o
 -18  -3   2          9.30         42.59        23.46 o
 -17  -3   2          0.50         62.46        26.01 o
 -16  -3   2       3393.78       3140.46       120.36 o
 -15  -3   2        594.55        745.11        70.18 o
 -14  -3   2        882.23        912.48        64.75 o
 -13  -3   2        267.73        267.50        37.05 o
 -12  -3   2       2943.95       2599.80       109.16 o
 -11  -3   2       6553.77       6645.42       156.92 o
 -10  -3   2      15580.76      15595.24       247.72 o
  -9  -3   2      36044.25      36751.46       462.90 o
  -8  -3   2         61.71         44.42        12.75 o
  -7  -3   2      15505.70      15663.42       183.25 o
  -6  -3   2      39948.41      42875.68       432.76 o
  -5  -3   2      36012.25      37822.86       380.50 o
  -4  -3   2       1342.10       1126.29        30.87 o
  -3  -3   2     110718.77     115101.94      1180.40 o
  -2  -3   2      15462.57      16474.96       187.34 o
  -1  -3   2      16818.73      18221.92       201.57 o
   0  -3   2      82247.51      85489.66       970.12 o
   1  -3   2      25604.88      27257.35       271.15 o
   2  -3   2        761.21       1015.59        24.70 o
   3  -3   2      47335.24      48453.89       477.84 o
   4  -3   2      18379.76      19113.05       227.72 o
   5  -3   2         79.42        177.73        24.79 o
   6  -3   2       2057.17       2129.02        46.41 o
   7  -3   2      22388.95      22692.78       278.37 o
   8  -3   2       9966.04       9984.07       196.91 o
   9  -3   2       3104.20       3132.03        97.16 o
  10  -3   2      15108.02      14944.78       737.76 o
  11  -3   2        842.57        914.59        57.62 o
  12  -3   2        367.83        398.44        43.65 o
  13  -3   2       2394.90       2422.48       232.74 o
  14  -3   2       5366.08       5101.86       201.43 o
  15  -3   2        126.81        146.61        41.45 o
  16  -3   2       5178.93       5059.22       254.40 o
  17  -3   2        295.23        366.07        65.50 o
  18  -3   2         27.75         77.08        84.89 o
 -20  -2   2          0.13          7.37        28.47 o
 -19  -2   2        808.19        857.65        93.08 o
 -18  -2   2        530.10        543.82        59.98 o
 -17  -2   2       2281.52       2273.96       170.73 o
 -16  -2   2       3162.83       3106.46       235.53 o
 -15  -2   2        892.91        944.23        68.15 o
 -14  -2   2       2780.82       2519.36       100.07 o
 -13  -2   2       1708.07       1518.32        74.75 o
 -12  -2   2       4971.13       4661.70       131.32 o
 -11  -2   2       5556.86       5426.85       138.71 o
 -10  -2   2      27692.69      27728.56       392.21 o
  -9  -2   2         20.21         51.15        16.21 o
  -8  -2   2      17168.95      18400.68       249.08 o
  -7  -2   2       1923.83       1807.27        40.26 o
  -6  -2   2      26955.80      29357.65       354.52 o
  -5  -2   2        151.70        259.54        24.59 o
  -4  -2   2      64539.07      69760.76       730.49 o
  -3  -2   2      35061.04      38021.36       405.67 o
  -2  -2   2      14301.57      15956.84       196.44 o
  -1  -2   2         30.23         53.88        10.69 o
   0  -2   2       4178.53       4376.14        83.00 o
   1  -2   2      27088.30      29062.33       350.57 o
   2  -2   2      99356.52     107833.05      1012.92 o
   3  -2   2      71406.98      76364.09       730.56 o
   4  -2   2       2833.49       2864.21        48.08 o
   5  -2   2        721.65        871.15        39.65 o
   6  -2   2       8786.91       8783.27       116.45 o
   7  -2   2      11636.33      11436.91       147.80 o
   8  -2   2       3722.48       3863.98        85.50 o
   9  -2   2      24864.30      25650.00       422.56 o
  10  -2   2         75.49         85.05        24.87 o
  11  -2   2       1422.44       1246.18        66.40 o
  12  -2   2       1224.51       1193.38        68.60 o
  13  -2   2       4632.44       4385.34       137.01 o
  14  -2   2         25.62         64.84        22.01 o
  15  -2   2       4679.40       4388.16       188.95 o
  16  -2   2        395.88        515.99        74.19 o
  17  -2   2          1.37         31.97        41.56 o
  18  -2   2        226.81        272.71        60.71 o
  19  -2   2       1071.20       1047.39       108.75 o
 -20  -1   2        249.32        374.93        59.53 o
 -19  -1   2        577.45        696.50        86.73 o
 -18  -1   2         47.45        151.85        38.12 o
 -17  -1   2       3011.26       3102.85       124.62 o
 -16  -1   2          9.15         48.55        21.94 o
 -15  -1   2          3.52         27.95        21.90 o
 -14  -1   2       2099.76       2012.99        92.24 o
 -13  -1   2       5470.36       5136.88       145.79 o
 -12  -1   2        108.49         96.36        26.83 o
 -11  -1   2       8525.35       8212.85       183.10 o
 -10  -1   2       1010.80        918.73        52.27 o
  -9  -1   2          5.34          9.31        11.58 o
  -8  -1   2        367.34        549.51        31.47 o
  -7  -1   2      19777.62      20018.39       281.84 o
  -6  -1   2      12869.91      13677.03       200.42 o
  -5  -1   2       8545.70       7935.54       112.38 o
  -4  -1   2      25173.07      25425.93       283.70 o
  -3  -1   2        178.32        222.89        13.22 o
  -2  -1   2       1699.64       1770.99        40.42 o
  -1  -1   2      10435.86      10574.91       176.32 o
   1  -1   2       5311.73       6152.57       158.18 o
   2  -1   2      64587.03      70750.89       945.44 o
   3  -1   2        416.38        448.75        24.07 o
   4  -1   2       2856.06       2839.37        53.30 o
   5  -1   2        690.90        842.84        42.12 o
   6  -1   2       9110.08       8300.97       153.92 o
   7  -1   2         48.00         68.52        19.80 o
   8  -1   2      16814.96      17150.97       259.09 o
   9  -1   2        159.85        151.53        22.18 o
  10  -1   2        356.26        367.90        36.70 o
  11  -1   2         16.59          1.55        17.09 o
  12  -1   2       6740.61       6389.82       164.74 o
  13  -1   2       3559.64       3537.51       120.59 o
  14  -1   2       4406.97       4204.02       138.10 o
  15  -1   2       1277.71       1254.65        77.91 o
  16  -1   2        159.67        218.27       122.42 o
  17  -1   2         40.67        152.34        41.73 o
  18  -1   2        251.11        342.86        66.12 o
  19  -1   2       1735.25       1658.83       133.30 o
 -20   0   2        610.35        611.08       108.31 o
 -19   0   2        331.70        289.50        59.35 o
 -18   0   2       3472.40       3445.50       172.57 o
 -17   0   2         96.73        131.16        39.68 o
 -16   0   2         84.25        142.57        40.13 o
 -15   0   2         90.59        136.10        30.62 o
 -14   0   2       3521.79       3206.09       135.50 o
 -13   0   2          0.66         28.88        19.70 o
 -12   0   2       6573.50       6507.47       164.30 o
 -11   0   2       6089.83       5608.51       143.91 o
 -10   0   2          3.61         16.92        29.75 o
  -9   0   2        652.54        719.76        41.36 o
  -8   0   2       8941.46       8949.59       123.58 o
  -7   0   2       8884.28       9097.99       125.77 o
  -6   0   2      32441.91      34910.29       399.18 o
  -5   0   2      28847.68      30846.03       347.89 o
  -4   0   2      10220.41      11007.91       140.01 o
  -3   0   2        517.17        409.51        32.45 o
  -2   0   2      13445.75      13833.40       238.13 o
  -1   0   2       1050.91       1271.59        36.33 o
   0   0   2          6.05         75.06         9.07 o
   1   0   2      27631.92      31278.21       690.67 o
   2   0   2       1267.26       1437.51        47.79 o
   3   0   2       3108.32       3111.57        57.09 o
   4   0   2        941.12        853.44        27.17 o
   5   0   2      35478.03      36942.83       408.22 o
   6   0   2       7088.71       7435.84       113.62 o
   7   0   2      16229.57      17041.47       222.42 o
   8   0   2        443.23        380.56        27.19 o
   9   0   2         42.45         57.68        15.74 o
  10   0   2        258.69        230.84        30.90 o
  11   0   2       7994.46       7710.44       176.43 o
  12   0   2       2420.83       2298.50        91.98 o
  13   0   2       1118.57       1082.67        67.49 o
  14   0   2       1335.26       1210.96        73.72 o
  15   0   2        733.08        761.15        64.50 o
  16   0   2         32.12         47.51        22.44 o
  17   0   2        299.15        407.50        52.83 o
  18   0   2        254.73        342.36        66.12 o
  19   0   2         37.72         50.33        31.05 o
  20   0   2        171.07        121.41        60.96 o
 -19   1   2        241.09        464.15        83.88 o
 -18   1   2        442.45        472.90       101.76 o
 -17   1   2         14.97         36.97        27.91 o
 -16   1   2          9.24         82.62        32.20 o
 -15   1   2       1525.08       1353.56       108.56 o
 -14   1   2        865.59        905.64        63.30 o
 -13   1   2       1238.50       1206.21        78.92 o
 -12   1   2         11.16         21.21        18.93 o
 -11   1   2       1071.77       1144.91        61.34 o
 -10   1   2        117.77        182.49        34.58 o
  -9   1   2        748.63        860.47        44.60 o
  -8   1   2       2045.26       1846.59        55.58 o
  -7   1   2       2191.52       2148.42        60.82 o
  -6   1   2       1163.23       1653.51        52.25 o
  -5   1   2       6141.20       6858.79        92.25 o
  -4   1   2        861.50        896.41        38.70 o
  -3   1   2       9945.93      11454.92       141.05 o
  -2   1   2       2882.64       3081.60        55.21 o
  -1   1   2       5340.48       6471.97       125.56 o
   0   1   2      46448.13      47936.88       731.86 o
   1   1   2         91.49         44.76        20.91 o
   2   1   2         23.03          9.07        10.53 o
   3   1   2        849.17        853.73        25.52 o
   4   1   2       2346.56       2281.43        45.20 o
   5   1   2        505.03        713.00        27.14 o
   6   1   2      16252.56      17941.11       222.40 o
   7   1   2        497.93        493.49        27.26 o
   8   1   2       3224.83       3235.17        77.94 o
   9   1   2       1977.26       1884.84        57.76 o
  10   1   2       3039.32       2899.42        83.07 o
  11   1   2       2751.88       2540.84        89.48 o
  12   1   2        828.34        692.34        52.84 o
  13   1   2       1662.30       1573.07       101.47 o
  14   1   2        281.17        275.94        55.06 o
  15   1   2        584.37        560.00        56.65 o
  16   1   2         65.04         88.14        28.20 o
  17   1   2       2322.39       2349.38       113.21 o
  18   1   2        133.19        200.85        37.61 o
  19   1   2       1520.13       1608.18       120.40 o
  20   1   2        470.53        632.78       120.15 o
 -19   2   2         55.79        -12.09        32.24 o
 -18   2   2        207.04        270.81        78.84 o
 -17   2   2        924.97        984.72        99.90 o
 -16   2   2        196.64        234.61        61.71 o
 -15   2   2       1023.92        912.21        75.60 o
 -14   2   2       2204.23       2185.71       125.39 o
 -13   2   2        866.85        949.63        72.07 o
 -12   2   2         17.29         50.72        21.51 o
 -11   2   2          0.06         10.75        16.01 o
 -10   2   2        401.18        370.90        36.79 o
  -9   2   2       7825.77       7627.21       166.27 o
  -8   2   2       5447.89       5469.85       106.03 o
  -7   2   2       9520.67       9462.82       188.94 o
  -6   2   2         78.68        104.06        14.42 o
  -5   2   2         26.42         86.41        19.45 o
  -4   2   2         61.70        111.00         9.76 o
  -3   2   2      23609.86      23611.68       398.64 o
  -2   2   2       4012.57       3721.96        58.14 o
  -1   2   2       5433.25       4885.58        75.43 o
   0   2   2      15850.46      18167.54       428.71 o
   1   2   2       5170.62       6669.44       186.40 o
   2   2   2       1700.89       2291.40        68.93 o
   3   2   2      28205.01      32431.67       348.56 o
   4   2   2      15901.22      16400.98       204.16 o
   5   2   2         37.27        115.22        27.69 o
   6   2   2       3359.79       3337.94        65.26 o
   7   2   2       2953.50       2755.79        62.09 o
   8   2   2       1822.29       1581.22        48.97 o
   9   2   2       1290.15       1336.16        48.45 o
  10   2   2       6181.54       6041.12       145.50 o
  11   2   2         91.07        112.80        26.72 o
  12   2   2        960.01        882.45        57.78 o
  13   2   2       2102.30       1987.13        83.86 o
  14   2   2         63.22        104.54        31.94 o
  15   2   2       1488.37       1393.57        79.91 o
  16   2   2          5.61         30.23        26.83 o
  17   2   2          3.80         59.76        23.68 o
  18   2   2        230.73        304.53        45.50 o
  19   2   2        456.15        462.51        57.92 o
  20   2   2        189.07        320.14        62.45 o
 -18   3   2         88.69        172.52        44.32 o
 -17   3   2        152.96        178.74        44.70 o
 -16   3   2        796.20        789.21        90.30 o
 -15   3   2        469.14        442.57        97.73 o
 -14   3   2       1521.31       1449.51       106.49 o
 -13   3   2       1517.99       1483.81       103.96 o
 -12   3   2         27.63         95.97        38.95 o
 -11   3   2         21.02         25.83        18.66 o
 -10   3   2       4740.96       4294.85       225.68 o
  -9   3   2         78.34        118.10        21.77 o
  -8   3   2       6734.34       6314.19       128.72 o
  -7   3   2       1687.92       1884.61        85.16 o
  -6   3   2        473.62        565.12        27.36 o
  -5   3   2       2317.25       2189.40        55.46 o
  -4   3   2      18393.23      18986.20       250.43 o
  -3   3   2        402.73        425.67        39.34 o
  -2   3   2      16340.23      16995.98       256.68 o
  -1   3   2        137.80        273.62        15.26 o
   0   3   2      29386.74      34312.45       336.80 o
   1   3   2      24391.32      28298.56       306.35 o
   2   3   2      23364.66      23248.28       258.22 o
   3   3   2      37510.62      39935.75       393.50 o
   4   3   2      35550.65      39103.82       469.94 o
   5   3   2       2603.41       2635.72        53.10 o
   6   3   2       7106.60       7294.96       110.31 o
   7   3   2       1517.60       1545.73        44.83 o
   8   3   2       3066.21       3383.43        73.89 o
   9   3   2       1996.96       2007.04        58.62 o
  10   3   2        344.69        364.74        32.23 o
  11   3   2       3136.89       2803.96       124.45 o
  12   3   2       3181.28       2996.42       100.13 o
  13   3   2        931.05        870.28        59.67 o
  14   3   2       1506.02       1383.59        72.00 o
  15   3   2        635.41        687.86        62.31 o
  16   3   2          7.77         18.41        20.58 o
  17   3   2       1356.56       1406.68        88.97 o
  18   3   2        170.32        255.34        43.79 o
  19   3   2       1238.56       1331.78        91.32 o
  20   3   2         73.47        121.13        31.38 o
  21   3   2         19.42        -32.51        75.06 o
 -17   4   2        182.07        179.05        86.15 o
 -16   4   2        279.75        324.34        60.70 o
 -15   4   2       2850.69       2897.17       153.76 o
 -14   4   2        692.22        744.66        83.37 o
 -13   4   2        511.88        535.57        70.79 o
 -12   4   2        243.73        369.47        85.64 o
 -11   4   2        781.28        869.60        79.97 o
 -10   4   2        770.86        892.98        77.02 o
  -9   4   2       3898.56       3859.72       108.77 o
  -8   4   2        107.39        112.12        25.12 o
  -7   4   2       1006.65       1024.60        41.62 o
  -6   4   2        404.65        371.96        20.10 o
  -5   4   2       5788.54       5611.60        86.33 o
  -4   4   2      10793.11      11280.83       139.75 o
  -3   4   2      14795.59      15957.85       201.93 o
  -2   4   2        813.38        896.52        41.54 o
  -1   4   2        600.73        625.74        24.33 o
   0   4   2       2620.15       2359.74        46.09 o
   1   4   2       1015.83        822.06        25.62 o
   2   4   2      48361.48      50554.65       492.68 o
   3   4   2      22165.32      22211.61       232.91 o
   4   4   2      26973.50      30554.93       313.32 o
   5   4   2       5092.52       5332.16        76.31 o
   6   4   2       3026.08       3258.51        55.88 o
   7   4   2         80.39        183.27        17.69 o
   8   4   2       3859.07       3973.32        81.20 o
   9   4   2         18.30         28.82        12.97 o
  10   4   2      11782.50      11657.27       180.70 o
  11   4   2        895.84        904.58        52.91 o
  12   4   2       2430.32       2307.01        85.62 o
  13   4   2       3807.89       3244.46       116.88 o
  14   4   2        743.32        672.98        89.16 o
  15   4   2        544.68        521.98        53.77 o
  16   4   2       1920.13       1767.39        91.61 o
  17   4   2        272.38        253.09        44.29 o
  18   4   2       2025.13       2045.22       107.60 o
  19   4   2         21.85         65.56        25.18 o
  20   4   2          5.94         53.35        23.42 o
  21   4   2        212.98        307.17        57.42 o
 -17   5   2        794.32        857.66        99.35 o
 -16   5   2       2155.64       2128.83       136.20 o
 -15   5   2         11.25         55.73        43.58 o
 -14   5   2        367.48        334.09        61.68 o
 -13   5   2          9.18         36.24        27.90 o
 -12   5   2       2586.15       2376.36       128.93 o
 -11   5   2        454.35        521.93        65.34 o
 -10   5   2       2610.17       2629.06       125.88 o
  -9   5   2       6435.94       5804.47       372.79 o
  -8   5   2       3865.49       3488.62       134.83 o
  -7   5   2          0.83         48.96         9.82 o
  -6   5   2       6579.54       6392.23       104.82 o
  -5   5   2       2175.59       2376.77        78.29 o
  -4   5   2      14712.29      15066.85       230.48 o
  -3   5   2      14590.60      14525.52       192.40 o
  -2   5   2      14728.18      15618.64       199.28 o
  -1   5   2        615.51        509.55        28.19 o
   0   5   2         79.01         97.31        15.74 o
   1   5   2      17772.90      17490.46       209.06 o
   2   5   2       2731.96       2352.42        44.78 o
   3   5   2      25161.85      27720.92       287.82 o
   4   5   2       1308.37       1831.78        38.53 o
   5   5   2         33.44         88.57        12.79 o
   6   5   2       2977.00       3260.30        57.80 o
   7   5   2       2505.41       2414.69        49.25 o
   8   5   2       2956.33       2965.35        77.63 o
   9   5   2       9604.49       9293.22       135.25 o
  10   5   2        684.69        684.05        37.40 o
  11   5   2        928.79        973.32        54.11 o
  12   5   2         77.08         76.42        23.27 o
  13   5   2        353.66        348.73        39.39 o
  14   5   2        542.03        569.82        50.71 o
  15   5   2       3262.48       3022.18       159.00 o
  16   5   2          1.91         53.25        28.85 o
  17   5   2       2581.70       2525.00       135.58 o
  18   5   2        137.01        122.17        34.38 o
  19   5   2        565.23        621.59        65.44 o
  20   5   2        311.39        338.14        64.83 o
  21   5   2        589.82        470.36        76.58 o
 -16   6   2        326.01        349.00        87.15 o
 -15   6   2       1603.11       1527.78       123.42 o
 -14   6   2        143.29        109.27        29.46 o
 -13   6   2       2323.10       2388.92       134.99 o
 -12   6   2        187.39        227.83        47.66 o
 -11   6   2       3842.50       3725.31       162.61 o
 -10   6   2       2789.34       2695.79       130.36 o
  -9   6   2       2888.33       2742.91       137.03 o
  -8   6   2       1211.28        965.44        77.05 o
  -7   6   2       3370.66       3245.86       110.44 o
  -6   6   2       2438.28       2204.43        75.34 o
  -5   6   2       6425.27       6468.09       117.77 o
  -4   6   2      14078.91      14076.27       167.05 o
  -3   6   2       8809.74       8745.63       135.83 o
  -2   6   2        562.23        573.99        28.30 o
  -1   6   2       5684.93       5459.56        92.30 o
   0   6   2       8931.27       8545.29       123.83 o
   1   6   2        133.17        127.06        26.72 o
   2   6   2      56867.52      61840.39       655.23 o
   3   6   2       6203.67       6525.18        89.95 o
   4   6   2      22870.14      23758.99       292.91 o
   5   6   2       3084.16       3298.76        58.46 o
   6   6   2       3573.92       3663.31        64.32 o
   7   6   2       4124.38       4584.27        76.45 o
   8   6   2      14597.08      14163.08       220.12 o
   9   6   2       4147.58       4501.96        80.39 o
  10   6   2       5589.97       5387.64       142.01 o
  11   6   2        136.90        122.01        24.46 o
  12   6   2        159.89        130.06        26.04 o
  13   6   2       2342.90       2273.17        94.13 o
  14   6   2       3820.74       3649.98       118.79 o
  15   6   2       1182.51       1102.91        93.65 o
  16   6   2       1336.78       1317.83        75.17 o
  17   6   2       1159.92       1203.47        84.70 o
  18   6   2         95.28        111.67        38.04 o
  19   6   2        594.29        579.39        89.67 o
  20   6   2        367.62        428.15        72.12 o
  21   6   2       2014.83       2059.42       192.44 o
 -16   7   2          3.93         47.71        53.90 o
 -15   7   2         44.43         70.86        34.26 o
 -14   7   2        992.06       1234.12       155.92 o
 -13   7   2       1442.26       1472.80       116.29 o
 -12   7   2       4155.44       4234.16       183.60 o
 -11   7   2       3682.99       3525.39       161.33 o
 -10   7   2        206.07        218.07        50.52 o
  -9   7   2        157.26        141.12        41.14 o
  -8   7   2       2381.58       2160.26       111.67 o
  -7   7   2       3610.12       3410.65       136.46 o
  -6   7   2       1973.01       1828.87        71.30 o
  -5   7   2      19682.10      19529.66       296.77 o
  -4   7   2        294.72        287.83        34.46 o
  -3   7   2        854.90        837.20        38.08 o
  -2   7   2       2478.78       2326.31        59.88 o
  -1   7   2      19210.53      19188.98       244.49 o
   0   7   2        433.29        417.19        24.60 o
   1   7   2      13003.59      12787.83       172.24 o
   2   7   2       3859.19       3708.14        76.32 o
   3   7   2       6600.78       7529.37       121.77 o
   4   7   2       6527.38       6834.97        97.17 o
   5   7   2       4581.06       4597.32        81.05 o
   6   7   2       1535.64       1432.69        38.64 o
   7   7   2       3739.00       3415.36        73.94 o
   8   7   2       5389.48       5569.74        91.27 o
   9   7   2       8375.96       8519.16       149.48 o
  10   7   2        630.74        661.20        64.41 o
  11   7   2       3864.40       3644.98       103.80 o
  12   7   2        432.49        444.06        39.88 o
  13   7   2       2447.16       2250.54        91.62 o
  14   7   2       3268.64       3064.83       142.46 o
  15   7   2       2605.23       2311.62        95.14 o
  16   7   2       1117.67       1157.40        71.09 o
  17   7   2        101.91        119.49        43.42 o
  18   7   2        117.79        190.27        47.34 o
  19   7   2          1.49         80.97        35.58 o
  20   7   2       2166.35       2366.66       145.87 o
  21   7   2        688.60        793.57        98.29 o
 -15   8   2       1455.51       1445.23       124.13 o
 -14   8   2       2208.71       2049.07       168.26 o
 -13   8   2        899.78        919.40        95.96 o
 -12   8   2       4139.61       3920.32       251.13 o
 -11   8   2          6.40         82.41        32.56 o
 -10   8   2        423.98        494.48        67.74 o
  -9   8   2       1550.91       1283.11       139.54 o
  -8   8   2       9080.45       8622.31       264.73 o
  -7   8   2        184.18        207.64        31.24 o
  -6   8   2      10742.02       9791.56       318.64 o
  -5   8   2       2036.46       1900.62        74.61 o
  -4   8   2        110.99         86.64        27.05 o
  -3   8   2         41.60         59.99        16.29 o
  -2   8   2      12039.94      11857.31       177.24 o
  -1   8   2       7659.63       7295.90       123.34 o
   0   8   2       9349.35       9093.50       140.69 o
   1   8   2       5382.80       5353.41        95.77 o
   2   8   2       4069.93       4343.72        70.92 o
   3   8   2       3408.79       3626.73        63.92 o
   4   8   2         63.62         61.68        10.53 o
   5   8   2      14614.62      15554.94       188.23 o
   6   8   2       7470.65       7690.15       112.66 o
   7   8   2       5581.09       6018.01        96.04 o
   8   8   2       2074.20       1967.64        49.48 o
   9   8   2       3887.07       3930.16        76.07 o
  10   8   2          0.20         46.67        17.06 o
  11   8   2        211.77        146.17        23.51 o
  12   8   2        514.30        566.70        77.07 o
  13   8   2       2865.86       2789.44        96.30 o
  14   8   2       3004.32       2547.16        95.11 o
  15   8   2        781.90        726.61       107.56 o
  16   8   2         51.72         65.20        34.06 o
  17   8   2          0.98         31.90        28.30 o
  18   8   2         26.81         42.04        35.52 o
  19   8   2       1784.11       1756.33       126.63 o
  20   8   2        183.16        230.81        56.07 o
  21   8   2       1501.31       1326.54       120.85 o
 -14   9   2        178.11        193.60        46.31 o
 -13   9   2       2871.38       2614.95       152.31 o
 -12   9   2        166.77        176.93        48.24 o
 -11   9   2         45.89         60.80        30.19 o
 -10   9   2         49.45        106.29        37.91 o
  -9   9   2       5611.97       5221.54       198.77 o
  -8   9   2        575.08        722.65        91.18 o
  -7   9   2       6332.67       5941.11       201.59 o
  -6   9   2       2174.83       2045.92        84.57 o
  -5   9   2        170.89        149.58        31.95 o
  -4   9   2        408.97        347.07        36.83 o
  -3   9   2       3939.61       3813.95        99.26 o
  -2   9   2       8472.43       8608.63       150.36 o
  -1   9   2       7216.58       7044.92       125.36 o
   0   9   2        590.63        594.77        33.50 o
   1   9   2       4514.76       4496.41       105.26 o
   2   9   2         11.56         78.93        12.05 o
   3   9   2          1.24         27.01        10.56 o
   4   9   2       8801.87       8995.50       151.89 o
   5   9   2       6798.45       6982.99       130.29 o
   6   9   2       7739.21       7773.13       120.72 o
   7   9   2       2504.94       2579.14        58.24 o
   8   9   2       1061.11       1176.17        38.90 o
   9   9   2        850.94        900.57        34.71 o
  10   9   2       2227.39       2159.88        61.60 o
  11   9   2          6.54         47.56        20.71 o
  12   9   2      10349.56       9682.15       438.35 o
  13   9   2        955.77        804.95        74.60 o
  14   9   2       1928.36       1769.84       105.73 o
  15   9   2        837.58        976.33        89.63 o
  16   9   2        195.76        229.98        54.69 o
  17   9   2        108.74        138.62        46.46 o
  18   9   2       3241.81       3027.76       158.34 o
  19   9   2         40.81         92.83        36.87 o
  20   9   2       2432.64       2587.75       181.36 o
  21   9   2          9.94        -17.76        25.74 o
 -13  10   2         67.88        151.41        87.40 o
 -12  10   2        212.97        205.97        50.45 o
 -11  10   2         42.10         31.12        29.05 o
 -10  10   2       1150.86       1137.04       136.77 o
  -9  10   2       3315.69       3001.92       150.12 o
  -8  10   2        770.34        715.68        78.33 o
  -7  10   2       2062.60       1923.68       112.10 o
  -6  10   2         39.76         52.87        22.80 o
  -5  10   2       1239.64       1091.68        83.95 o
  -4  10   2       1739.00       1648.49        73.17 o
  -3  10   2       3624.67       3532.98       107.82 o
  -2  10   2        174.78        215.27        30.92 o
  -1  10   2       2469.80       2372.11        75.22 o
   0  10   2       1349.05       1254.13        60.98 o
   1  10   2        510.47        438.69        30.78 o
   2  10   2        429.82        527.51        25.38 o
   3  10   2       6047.79       6326.58        99.47 o
   4  10   2         14.80         19.37         8.74 o
   5  10   2      10538.92      11015.94       151.10 o
   6  10   2       2117.43       2186.14        61.70 o
   7  10   2        298.37        373.59        38.60 o
   8  10   2       4080.31       3970.37        78.62 o
   9  10   2        333.52        464.68        28.34 o
  10  10   2        714.58        814.65        49.65 o
  11  10   2        906.17       1036.59        99.70 o
  12  10   2        410.93        425.80        57.49 o
  13  10   2       3022.11       2754.56       130.00 o
  14  10   2        294.08        302.28        62.72 o
  15  10   2        137.81        141.06        44.18 o
  16  10   2          6.65         13.98        28.53 o
  17  10   2       3223.04       2713.60       162.47 o
  18  10   2        407.39        394.39        69.17 o
  19  10   2       2164.68       2104.30       134.04 o
  20  10   2        137.40        127.46        49.37 o
  21  10   2        685.51        780.81       134.51 o
 -13  11   2        432.69        479.42        78.83 o
 -12  11   2        272.65        390.22        71.95 o
 -11  11   2       1496.34       1596.81       125.37 o
 -10  11   2       6059.11       5616.04       223.23 o
  -9  11   2        264.59        349.91        63.10 o
  -8  11   2       1138.78       1251.98       103.44 o
  -7  11   2        332.14        266.98        54.01 o
  -6  11   2       2968.92       2621.34       122.96 o
  -5  11   2         32.65         62.05        23.15 o
  -4  11   2       6002.45       5690.70       152.99 o
  -3  11   2       3264.42       3054.45       103.98 o
  -2  11   2        749.02        794.90        54.82 o
  -1  11   2        354.96        363.55        39.03 o
   0  11   2       1530.03       1505.00        71.70 o
   1  11   2       2401.41       2413.63       103.53 o
   2  11   2       1273.95       1316.85        50.03 o
   3  11   2       3482.35       3428.60        81.82 o
   4  11   2       1816.47       1756.84        74.73 o
   5  11   2       2543.35       2627.16        61.34 o
   6  11   2          4.31         30.25         9.90 o
   7  11   2       6672.80       6666.58       118.08 o
   8  11   2       2286.11       2175.61        74.10 o
   9  11   2        189.58        234.57        32.82 o
  10  11   2       4344.62       4132.66       119.67 o
  11  11   2       1249.97       1393.97       141.07 o
  12  11   2       9424.46       9059.06       259.33 o
  13  11   2        611.64        708.05        73.34 o
  14  11   2        751.43        783.63        79.73 o
  15  11   2        246.59        251.72        51.65 o
  16  11   2       2728.12       2509.57       137.99 o
  17  11   2        546.11        521.66        71.95 o
  18  11   2       2331.73       2434.72       156.42 o
  19  11   2       1091.85        924.36        99.01 o
  20  11   2         45.89         79.41        37.78 o
  21  11   2        173.81        244.08        59.39 o
 -12  12   2        105.04        152.64        50.38 o
 -11  12   2       1094.46       1187.77       113.04 o
 -10  12   2         27.19         89.67        52.14 o
  -9  12   2        405.43        523.99        76.98 o
  -8  12   2          9.22         63.56        29.26 o
  -7  12   2         16.04        -12.89        23.45 o
  -6  12   2        675.16        711.65        60.16 o
  -5  12   2       2836.53       2502.61       100.43 o
  -4  12   2        520.65        608.96        53.64 o
  -3  12   2       1697.33       1706.87        79.37 o
  -2  12   2         78.41         85.09        24.11 o
  -1  12   2         55.17         57.33        20.86 o
   0  12   2        275.12        310.33        37.38 o
   1  12   2         72.33        139.86        27.86 o
   2  12   2       1998.36       1835.37       124.95 o
   3  12   2       1521.04       1575.78       103.62 o
   4  12   2       1003.08        980.99        51.24 o
   5  12   2       2248.02       2355.13        62.96 o
   6  12   2      11207.64      11152.32       213.68 o
   7  12   2       3338.04       3264.31       102.67 o
   8  12   2         61.92         43.06        18.46 o
   9  12   2       2603.60       2398.91        89.25 o
  10  12   2         12.91         48.71        19.28 o
  11  12   2       3691.93       3707.58       135.56 o
  12  12   2        468.33        422.86        42.90 o
  13  12   2        657.94        744.48       144.08 o
  14  12   2        102.13         60.75        33.25 o
  15  12   2        760.01        777.31        82.77 o
  16  12   2       2859.14       2603.05       141.57 o
  17  12   2       3234.26       2961.15       153.32 o
  18  12   2       1432.61       1551.05       115.45 o
  19  12   2          0.93         37.42        34.26 o
  20  12   2        109.92         99.75        35.60 o
  21  12   2        177.19        185.02        52.25 o
 -11  13   2        111.07        124.05        47.65 o
 -10  13   2         24.87         98.01        43.07 o
  -9  13   2        205.11        348.76        68.85 o
  -8  13   2       1790.11       1673.99       118.70 o
  -7  13   2       1578.04       1554.79       111.81 o
  -6  13   2       2872.78       2489.46       133.94 o
  -5  13   2       1308.72       1354.68        76.77 o
  -4  13   2        261.88        232.18        38.58 o
  -3  13   2       1169.44       1283.82        72.15 o
  -2  13   2        176.38        229.01        36.72 o
  -1  13   2       9541.48       9142.07       209.45 o
   0  13   2        108.49        122.72        29.54 o
   1  13   2        263.88        245.14        34.32 o
   2  13   2        290.66        312.81        36.33 o
   3  13   2       2170.81       2090.33       179.93 o
   4  13   2       1842.01       1907.69       129.52 o
   5  13   2       4502.92       4239.05       234.51 o
   6  13   2       1652.23       1825.15        86.32 o
   7  13   2         97.39        153.58        28.23 o
   8  13   2       5780.89       5444.23       393.99 o
   9  13   2        708.76        716.40        53.78 o
  10  13   2       6820.61       6944.15       173.84 o
  11  13   2       3656.43       3495.66       176.21 o
  12  13   2        546.28        707.68        64.69 o
  13  13   2        237.45        290.79        59.45 o
  14  13   2        891.27       1104.83        94.87 o
  15  13   2       3176.98       3028.69       209.07 o
  16  13   2       1379.70       1487.25       114.24 o
  17  13   2       2833.95       2781.40       150.13 o
  18  13   2          1.81         13.85        21.37 o
  19  13   2         49.79         55.20        31.33 o
  20  13   2          5.18         -1.87        23.83 o
  21  13   2       2961.73       3165.81       177.75 o
 -10  14   2        318.87        334.37        65.84 o
  -9  14   2        170.06        250.72        99.75 o
  -8  14   2        835.47        921.35        99.07 o
  -7  14   2         58.60        151.12        43.61 o
  -6  14   2        410.29        450.51        84.13 o
  -5  14   2         37.78         30.75        20.20 o
  -4  14   2        181.46        253.95        39.77 o
  -3  14   2       1061.00       1084.83        71.91 o
  -2  14   2       1553.02       1496.83        77.59 o
  -1  14   2         16.68         45.19        22.39 o
   0  14   2          2.77         49.05        20.41 o
   1  14   2       2102.03       1908.45        82.58 o
   2  14   2          6.39         17.73        20.16 o
   3  14   2       4712.86       4793.70       175.09 o
   4  14   2        170.95        193.89        48.09 o
   5  14   2       1092.17       1008.76        86.38 o
   6  14   2        840.99        856.62        86.15 o
   7  14   2      10748.68       9565.71       275.18 o
   8  14   2       4264.82       4060.29       124.11 o
   9  14   2       6935.70       6735.49       184.87 o
  10  14   2       2577.00       2449.01        96.11 o
  11  14   2        602.78        575.53        52.03 o
  12  14   2        305.52        301.70        40.38 o
  13  14   2       1625.19       1835.99       128.21 o
  14  14   2       5400.48       5183.17       199.89 o
  15  14   2        404.83        499.78        75.06 o
  16  14   2       2975.33       3031.26       154.42 o
  17  14   2        114.54        135.76        44.42 o
  18  14   2         55.68         21.21        27.04 o
  19  14   2         94.08        202.54        48.98 o
  20  14   2       2553.91       2756.34       163.31 o
  21  14   2        178.42        256.42        61.87 o
  -9  15   2        699.73        788.00       109.07 o
  -8  15   2         21.49         24.04        30.77 o
  -7  15   2        292.15        242.91        99.50 o
  -6  15   2        893.65       1088.86       102.37 o
  -5  15   2       1484.17       1604.19        88.04 o
  -4  15   2       1420.73       1406.06        80.89 o
  -3  15   2        117.46        102.65        28.12 o
  -2  15   2       1548.99       1538.08        90.02 o
  -1  15   2        281.97        334.07        45.95 o
   0  15   2       2045.70       2043.63        90.45 o
   1  15   2         32.91         80.72        27.81 o
   2  15   2       5588.97       5317.82       200.02 o
   3  15   2        187.60        187.33        91.18 o
   4  15   2        113.11         58.88        35.69 o
   5  15   2        428.14        373.84        61.60 o
   6  15   2       3129.21       2866.73       140.05 o
   7  15   2       5005.64       5065.26       191.11 o
   8  15   2       1477.95       1423.05       153.65 o
   9  15   2       4055.86       3993.68       126.90 o
  10  15   2        107.80        128.66        29.43 o
  11  15   2       1900.24       1852.64        85.22 o
  12  15   2          5.83         15.44        17.75 o
  13  15   2       4716.61       4791.83       149.67 o
  14  15   2         13.57         -6.73        21.54 o
  15  15   2       6295.26       6368.41       234.49 o
  16  15   2        766.90        952.46       120.65 o
  17  15   2        165.83        218.69        49.97 o
  18  15   2          1.24         24.66        25.74 o
  19  15   2       2231.26       2237.06       141.57 o
  20  15   2        397.13        613.23        87.43 o
  21  15   2       1141.69       1249.86       165.74 o
  -8  16   2         27.95         10.14        44.08 o
  -7  16   2        105.25        185.58       110.33 o
  -6  16   2         35.74        130.90        39.68 o
  -5  16   2       1342.35       1469.02       109.30 o
  -4  16   2         36.32        103.36        29.10 o
  -3  16   2         38.05        108.55        29.61 o
  -2  16   2        274.48        382.48        60.47 o
  -1  16   2       2126.28       2335.55       121.01 o
   0  16   2       1691.86       1621.11       109.65 o
   1  16   2       1671.42       1569.30       111.16 o
   2  16   2       2887.92       2729.72       141.95 o
   3  16   2         49.24         57.23        33.65 o
   4  16   2        108.21        152.64        49.87 o
   5  16   2       2690.41       2457.87       192.94 o
   6  16   2       9052.23       8590.83       483.12 o
   7  16   2       1477.42       1365.24       102.23 o
   8  16   2       4223.42       4113.68       174.89 o
   9  16   2        295.89        470.59        67.90 o
  10  16   2        102.38        150.98        42.38 o
  11  16   2        516.74        691.27        58.88 o
  12  16   2       7895.50       8020.71       207.89 o
  13  16   2        214.03        215.47        37.51 o
  14  16   2       6242.46       6196.94       401.25 o
  15  16   2        403.31        637.27        78.58 o
  16  16   2         74.37         81.49        33.42 o
  17  16   2         20.92         84.97        40.30 o
  18  16   2       2733.48       2621.67       152.10 o
  19  16   2       1146.30       1329.54       119.92 o
  20  16   2        235.29        260.24        65.49 o
  -7  17   2        335.76        263.47        71.54 o
  -6  17   2       2803.51       2763.62       156.30 o
  -5  17   2        497.70        564.11        80.11 o
  -4  17   2         83.37        133.97        30.32 o
  -3  17   2          6.37         25.30        26.24 o
  -2  17   2       1150.91       1219.00       108.65 o
  -1  17   2       3616.06       3349.38       166.35 o
   0  17   2       1035.59       1196.58       129.22 o
   1  17   2       3236.93       3165.46       160.46 o
   2  17   2        894.42        934.97        95.23 o
   3  17   2         12.10         66.12        37.74 o
   4  17   2        453.42        576.87        78.31 o
   5  17   2      10361.30       9461.12       300.11 o
   6  17   2         33.28         28.14        32.79 o
   7  17   2       7280.64       6861.70       244.19 o
   8  17   2        809.87        770.12        86.20 o
   9  17   2        222.55        248.68        58.01 o
  10  17   2        162.80        205.50        53.30 o
  11  17   2       5012.87       4755.61       195.32 o
  12  17   2       2287.98       2267.80       100.13 o
  13  17   2       2519.06       2539.07       107.47 o
  14  17   2       2754.74       2712.39       143.08 o
  15  17   2         31.32         28.62        45.59 o
  16  17   2       1429.45       1391.07       115.37 o
  17  17   2       1087.20       1033.28       152.64 o
  18  17   2       4335.38       4469.05       205.55 o
  19  17   2          3.54         -2.27        26.72 o
  20  17   2       1404.29       1243.79       117.79 o
  -5  18   2        985.57       1045.83       161.21 o
  -4  18   2         75.39         95.82        31.12 o
  -3  18   2       2690.94       2644.60       151.49 o
  -2  18   2       3728.95       3487.58       176.21 o
  -1  18   2        471.77        442.09        73.02 o
   0  18   2       4131.68       4059.12       189.33 o
   1  18   2        340.48        414.66        71.06 o
   2  18   2         70.45         90.63        40.17 o
   3  18   2        250.21        349.25        64.25 o
   4  18   2       6108.48       5677.01       297.23 o
   5  18   2        680.68        616.47       106.55 o
   6  18   2       3697.07       3187.66       163.86 o
   7  18   2       1901.99       1887.15       123.91 o
   8  18   2       1584.33       1349.65       143.83 o
   9  18   2        553.49        594.72        79.79 o
  10  18   2       5701.75       5140.22       210.23 o
  11  18   2       6743.46       6838.98       400.75 o
  12  18   2       1132.53        928.03       138.29 o
  13  18   2       3199.71       2881.47       267.50 o
  14  18   2       1073.90       1209.61       178.34 o
  15  18   2       1175.75       1265.39       108.89 o
  16  18   2       1032.71       1006.03       100.18 o
  17  18   2       4518.95       4321.63       238.03 o
  18  18   2          3.22         37.74        52.14 o
  19  18   2       1219.55       1184.86       114.11 o
  -4  19   2          3.86         35.26        48.36 o
  -3  19   2       1193.64       1281.57       106.50 o
  -2  19   2        101.88         91.29        34.62 o
  -1  19   2       1715.27       1618.36       123.80 o
   0  19   2        858.79        990.78       106.31 o
   1  19   2        270.57        340.95        67.90 o
   2  19   2         15.85         92.97        51.13 o
   3  19   2       4481.81       4259.00       218.13 o
   4  19   2       2621.14       2613.41       151.18 o
   5  19   2       1863.05       1654.64       124.39 o
   6  19   2       2279.35       1979.20       132.14 o
   7  19   2        569.67        589.96        84.22 o
   8  19   2         72.88        128.70        49.99 o
   9  19   2       2849.21       2666.83       150.01 o
  10  19   2       5678.56       5508.72       224.40 o
  11  19   2        519.11        561.03        79.40 o
  12  19   2        465.14        496.25        86.90 o
  13  19   2        293.98        390.47        85.64 o
  14  19   2        531.71        603.02       119.39 o
  15  19   2          0.39         19.65        39.80 o
  16  19   2       5681.92       5623.04       227.86 o
  17  19   2        292.05        533.27        86.65 o
  18  19   2        601.03        644.32        82.81 o
  19  19   2        353.35        661.45       111.33 o
  -3  20   2        478.04        704.78       111.33 o
  -2  20   2        874.64        934.01       103.29 o
  -1  20   2        647.64        729.79       159.70 o
   0  20   2        718.37        750.52        96.80 o
   1  20   2        179.71        234.79        58.07 o
   2  20   2       2753.91       2600.74       296.72 o
   3  20   2       3058.57       2910.18       164.55 o
   4  20   2        176.25        223.52        53.93 o
   5  20   2       1353.42       1411.05       133.75 o
   6  20   2       1555.52       1570.46       123.91 o
   7  20   2       1160.50       1100.15       142.57 o
   8  20   2         66.90         79.38        33.40 o
   9  20   2       4884.68       4763.01       261.96 o
  10  20   2        392.98        532.40       110.33 o
  11  20   2       1101.77       1002.73       114.10 o
  12  20   2       1230.58       1332.02       115.22 o
  13  20   2       1191.69       1326.82       113.09 o
  14  20   2        138.49        234.25        78.08 o
  15  20   2       2560.96       2405.51       212.09 o
  16  20   2        579.78        658.43       127.45 o
  17  20   2        848.55        854.90       144.08 o
   0  21   2        478.57        470.39        80.55 o
   1  21   2        213.37        251.15        80.10 o
   2  21   2       3128.57       2912.28       170.16 o
   3  21   2         20.39         34.11        30.26 o
   4  21   2        405.93        399.35        70.51 o
   5  21   2        397.07        422.55        75.01 o
   6  21   2       1741.88       1694.56       137.62 o
   7  21   2          7.20         29.19        48.61 o
   8  21   2       4023.90       3786.60       193.02 o
   9  21   2       1238.90       1184.84       114.95 o
  10  21   2        217.46        244.13        58.33 o
  11  21   2         83.08        129.64        46.48 o
  12  21   2       1399.97       1418.19       113.47 o
  13  21   2        239.19        312.31        60.03 o
  14  21   2       3737.98       3753.10       272.04 o
  15  21   2        974.20        994.45       155.67 o
  16  21   2        348.22        309.82        87.15 o
   3  22   2        575.98        772.60        99.37 o
   4  22   2       1171.50       1022.65       111.67 o
   5  22   2        742.77        943.74       107.57 o
   6  22   2        264.84        279.39        65.06 o
   7  22   2       3140.74       3035.13       174.89 o
   8  22   2        907.43       1062.31       115.06 o
   9  22   2        361.17        394.64        69.39 o
  10  22   2        319.75        334.23        87.40 o
  11  22   2        541.76        587.07        87.52 o
  12  22   2        837.99       1014.65       107.04 o
  13  22   2        257.65        291.37        62.15 o
  14  22   2       1475.55       1549.48       118.12 o
   7  23   2        932.76        844.48       104.36 o
   8  23   2        100.62        171.21        49.23 o
   9  23   2         99.47        128.49       103.27 o
  10  23   2        465.40        426.53        78.85 o
  11  23   2       1772.02       1898.31       155.92 o
  12  23   2        376.91        448.86       108.31 o
  13  23   2       2192.39       2220.12       193.95 o
 -14 -22   3       1056.31        876.06       134.00 o
 -13 -22   3        363.07        534.41        84.78 o
 -12 -22   3       2869.51       2535.01       154.94 o
 -11 -22   3        130.70        197.70        46.36 o
 -10 -22   3        605.95        628.46        91.19 o
  -9 -22   3         30.27        101.47        50.13 o
  -8 -22   3         45.05         64.72        37.03 o
  -7 -22   3        146.45        143.78        47.63 o
  -6 -22   3        584.81        651.92        94.27 o
  -5 -22   3        202.47        179.24        55.16 o
  -4 -22   3        296.29        246.00        55.71 o
  -3 -22   3        113.83        231.43       109.32 o
 -15 -21   3        180.02        173.30        58.44 o
 -14 -21   3        123.57        130.81        40.59 o
 -13 -21   3       1239.70       1227.95       117.52 o
 -12 -21   3        232.44        318.18        64.51 o
 -11 -21   3        729.13        791.91       114.61 o
 -10 -21   3         55.68        133.44        42.32 o
  -9 -21   3         13.45         59.06        35.77 o
  -8 -21   3         35.58         69.16        34.70 o
  -7 -21   3       1373.26       1467.89       128.23 o
  -6 -21   3         32.51         36.25        28.65 o
  -5 -21   3       1333.57       1365.30       122.96 o
  -4 -21   3        601.59        602.38        87.39 o
  -3 -21   3          6.39         43.07        42.32 o
  -2 -21   3          2.21        -23.67        23.67 o
  -1 -21   3       1405.08       1326.35       125.20 o
   0 -21   3        514.01        677.07       120.40 o
 -17 -20   3        115.54        119.12        77.58 o
 -16 -20   3         41.53        133.00        54.91 o
 -15 -20   3        395.45        505.79       116.37 o
 -14 -20   3       1532.96       1503.20       114.59 o
 -13 -20   3        490.29        511.59        77.30 o
 -12 -20   3       1751.53       1839.19       129.70 o
 -11 -20   3         68.54        100.50        36.55 o
 -10 -20   3         14.16         23.17        29.82 o
  -9 -20   3        847.89        842.61        98.48 o
  -8 -20   3        314.81        381.46        67.54 o
  -7 -20   3        898.04        890.70       101.66 o
  -6 -20   3        345.43        535.71       119.90 o
  -5 -20   3        917.58        984.33       106.15 o
  -4 -20   3         26.58         69.02        57.93 o
  -3 -20   3        633.33        657.21        90.43 o
  -2 -20   3        671.82        850.36       101.51 o
  -1 -20   3       2116.51       2099.17       144.65 o
   0 -20   3         13.06         34.25        59.19 o
   1 -20   3       1187.63       1069.75       110.43 o
   2 -20   3        242.88        438.58        94.71 o
 -18 -19   3         11.48         27.68        26.96 o
 -17 -19   3        410.59        591.55       146.09 o
 -16 -19   3       1031.99        991.91       102.49 o
 -15 -19   3        610.28        788.03        89.92 o
 -14 -19   3        346.44        387.76        50.48 o
 -13 -19   3        786.33        972.69       126.19 o
 -12 -19   3        272.88        226.19        49.82 o
 -11 -19   3         44.78         81.28        31.81 o
 -10 -19   3       1126.52       1243.23       111.27 o
  -9 -19   3        126.38        207.08        55.58 o
  -8 -19   3       2306.27       2175.58       137.12 o
  -7 -19   3        331.83        434.20        73.66 o
  -6 -19   3       1300.53       1352.26       118.08 o
  -5 -19   3          5.25         88.12        34.92 o
  -4 -19   3          4.47         58.66        31.47 o
  -3 -19   3          4.18          8.31        24.22 o
  -2 -19   3       2768.84       2578.34       151.59 o
  -1 -19   3         26.67         11.00        57.18 o
   0 -19   3        296.81        389.93        65.72 o
   1 -19   3          5.32         -9.07        25.65 o
   2 -19   3        102.88        159.41        45.26 o
   3 -19   3         49.36         29.68        28.30 o
 -19 -18   3         26.64        -31.74        31.74 o
 -18 -18   3         25.63         54.28        32.20 o
 -17 -18   3        522.05        588.06        83.27 o
 -16 -18   3        795.01        981.22       102.14 o
 -15 -18   3        563.80        598.90        80.42 o
 -14 -18   3          4.31         11.52        25.94 o
 -13 -18   3       1020.10       1309.28        83.14 o
 -12 -18   3         49.76        134.15        31.69 o
 -11 -18   3        191.54        259.01        51.95 o
 -10 -18   3         54.33        156.13        41.58 o
  -9 -18   3       1668.33       1641.24       114.51 o
  -8 -18   3         24.65         80.54        33.63 o
  -7 -18   3       1748.88       1944.96       331.23 o
  -6 -18   3        106.44        100.32        41.11 o
  -5 -18   3        483.09        484.32        75.47 o
  -4 -18   3         19.28         41.63        45.84 o
  -3 -18   3       4490.06       4316.52       196.46 o
  -2 -18   3        786.41        825.05       112.59 o
  -1 -18   3        276.18        378.42        67.85 o
   0 -18   3       1029.69        865.61        94.81 o
   1 -18   3        856.30        867.84        94.93 o
   2 -18   3        114.96        133.35        43.08 o
   3 -18   3       2773.84       2675.54       151.91 o
   4 -18   3       2562.70       2201.48       203.52 o
   5 -18   3        136.22        262.97        88.66 o
 -19 -17   3          7.75        -28.21        28.21 o
 -18 -17   3       1165.11       1190.41       115.12 o
 -17 -17   3        246.10        344.27        84.63 o
 -16 -17   3        103.53        145.04        64.99 o
 -15 -17   3         76.80        121.92        37.01 o
 -14 -17   3       1470.98       1481.72       109.89 o
 -13 -17   3       1444.51       1315.32        80.39 o
 -12 -17   3       2524.38       2519.99       124.47 o
 -11 -17   3         55.60        131.22        30.85 o
 -10 -17   3       3536.26       3652.78       131.79 o
  -9 -17   3        391.80        450.10        71.01 o
  -8 -17   3       2345.55       2280.48       201.01 o
  -7 -17   3         72.15         91.70        39.18 o
  -6 -17   3        683.26        721.45        84.93 o
  -5 -17   3        670.38        670.95        84.93 o
  -4 -17   3       3314.87       3261.02       163.31 o
  -3 -17   3       5325.76       4958.32       206.76 o
  -2 -17   3        128.76        180.03        52.14 o
  -1 -17   3        907.53       1025.75       100.07 o
   0 -17   3        337.54        357.87        64.99 o
   1 -17   3        341.66        573.03        77.83 o
   2 -17   3        667.90        751.14        87.80 o
   3 -17   3       1355.31       1366.13       116.24 o
   4 -17   3         84.68        128.20        35.03 o
   5 -17   3        543.34        511.33       108.81 o
   6 -17   3         18.53         44.84        50.38 o
 -20 -16   3        195.40        200.43        50.67 o
 -19 -16   3        645.14        899.55       104.91 o
 -18 -16   3         32.97         10.45        31.49 o
 -17 -16   3       1721.81       2050.64       131.09 o
 -16 -16   3         80.16         63.06        32.40 o
 -15 -16   3        317.22        374.64        63.89 o
 -14 -16   3         27.42        101.55        35.82 o
 -13 -16   3       1000.04       1058.71        76.66 o
 -12 -16   3          4.10         36.76        24.71 o
 -11 -16   3       4238.88       4194.15       142.09 o
 -10 -16   3        999.74       1145.56        72.93 o
  -9 -16   3       1390.94       1314.46        75.23 o
  -8 -16   3         69.29         65.94        38.61 o
  -7 -16   3       1329.15       1336.99       107.58 o
  -6 -16   3        324.20        306.47        61.12 o
  -5 -16   3       3440.34       3237.53       259.19 o
  -4 -16   3       3508.68       3310.18       177.08 o
  -3 -16   3        163.70        170.18        52.50 o
  -2 -16   3        851.66        995.01       100.75 o
  -1 -16   3         51.95        108.43        84.89 o
   0 -16   3        933.86       1027.85        97.01 o
   1 -16   3        290.17        392.16        72.54 o
   2 -16   3       2926.13       2733.10       145.50 o
   3 -16   3        609.34        810.77        88.19 o
   4 -16   3        793.39        960.79        95.28 o
   5 -16   3          7.84        112.34        48.36 o
   6 -16   3       1452.24       1318.37       165.24 o
   7 -16   3         71.04        124.43        62.47 o
   8 -16   3        602.65        670.43        87.66 o
 -20 -15   3        249.23        298.45        64.03 o
 -19 -15   3         82.13        129.20        39.45 o
 -18 -15   3       2208.58       2323.96       143.81 o
 -17 -15   3          1.73          8.77        24.56 o
 -16 -15   3        122.28        188.16        46.29 o
 -15 -15   3        243.14        340.19        60.57 o
 -14 -15   3         34.85         30.43        28.04 o
 -13 -15   3        444.75        529.79        55.26 o
 -12 -15   3       5953.24       5625.48       167.45 o
 -11 -15   3        985.86        939.18        69.12 o
 -10 -15   3       2877.70       2741.80       108.50 o
  -9 -15   3         12.01         43.03        22.16 o
  -8 -15   3       1136.68       1224.13       102.94 o
  -7 -15   3       1485.45       1524.79        76.56 o
  -6 -15   3       1174.10       1107.62       114.10 o
  -5 -15   3       7945.01       7302.20       242.94 o
  -4 -15   3         27.79         66.91        37.01 o
  -3 -15   3       2011.37       1775.79       112.00 o
  -2 -15   3          6.56        -15.09        26.09 o
  -1 -15   3       3361.15       3238.00       153.70 o
   0 -15   3        163.62        247.16        52.89 o
   1 -15   3       3558.14       3033.56       149.25 o
   2 -15   3       1268.11       1317.62        99.37 o
   3 -15   3        595.17        702.86        79.51 o
   4 -15   3        157.36        187.67        32.51 o
   5 -15   3       1587.44       1695.71       106.92 o
   6 -15   3         59.17         87.33        34.00 o
   7 -15   3        695.01        763.92       101.76 o
   8 -15   3        333.98        378.11        63.82 o
   9 -15   3         76.98        142.24        33.49 o
 -20 -14   3        188.44        289.72        60.14 o
 -19 -14   3       1934.54       1710.30       190.93 o
 -18 -14   3        864.61        996.42       104.33 o
 -17 -14   3       1273.22       1459.76       119.84 o
 -16 -14   3         29.93         58.25        26.09 o
 -15 -14   3        285.51        350.78        60.89 o
 -14 -14   3        940.10       1155.34       101.95 o
 -13 -14   3       2427.19       2236.53        98.30 o
 -12 -14   3       3461.16       3490.57       124.56 o
 -11 -14   3         60.70         91.57        25.91 o
 -10 -14   3        564.03        545.12        53.23 o
  -9 -14   3        793.99        832.38        61.83 o
  -8 -14   3       2922.27       3181.80       112.19 o
  -7 -14   3        387.96        443.53        57.40 o
  -6 -14   3      10346.70      10004.02       222.51 o
  -5 -14   3         88.80        128.19        39.81 o
  -4 -14   3       2130.13       2106.93       120.15 o
  -3 -14   3          3.09         61.16        34.15 o
  -2 -14   3        674.52        764.51        78.50 o
  -1 -14   3        221.49        259.67        52.19 o
   0 -14   3       4567.44       4105.99       169.32 o
   1 -14   3        147.63        181.01        51.89 o
   2 -14   3        291.34        367.42        43.74 o
   3 -14   3        220.13        212.02        52.59 o
   4 -14   3          5.67         41.59        20.05 o
   5 -14   3        842.06        925.48        68.68 o
   6 -14   3         43.89         64.10        27.96 o
   7 -14   3        511.34        613.29        78.58 o
   8 -14   3        195.86        174.56        44.06 o
   9 -14   3          5.44         -0.64        26.45 o
  10 -14   3          2.97         42.22        72.80 o
 -21 -13   3        167.15        144.87        43.58 o
 -20 -13   3       1433.12       1406.10       126.28 o
 -19 -13   3       2067.57       1860.32       140.30 o
 -18 -13   3        362.72        317.43        60.63 o
 -17 -13   3         10.90         44.11        28.28 o
 -16 -13   3       1001.62       1034.19       111.33 o
 -15 -13   3        674.14        606.69        78.48 o
 -14 -13   3       1372.15       1255.24       104.16 o
 -13 -13   3       6745.19       6568.37       228.17 o
 -12 -13   3         60.74         92.65        25.72 o
 -11 -13   3       3433.64       3018.04       110.08 o
 -10 -13   3         70.96        127.00        28.96 o
  -9 -13   3       3383.60       3233.37       112.93 o
  -8 -13   3        178.86        189.43        31.65 o
  -7 -13   3       7496.00       7394.53       159.06 o
  -6 -13   3         88.14        101.83        23.39 o
  -5 -13   3       5157.65       4896.86       318.77 o
  -4 -13   3        512.94        542.76        47.88 o
  -3 -13   3       1269.38       1241.89        80.86 o
  -2 -13   3       1590.58       1391.54        80.87 o
  -1 -13   3       5094.86       4881.91       178.81 o
   0 -13   3       4074.57       4003.88       121.09 o
   1 -13   3        155.60        232.29        33.92 o
   2 -13   3        727.59        827.93        56.77 o
   3 -13   3        767.13        835.07        60.78 o
   4 -13   3        486.16        583.03        64.28 o
   5 -13   3        644.77        762.08        61.51 o
   6 -13   3       3917.22       3857.13       166.98 o
   7 -13   3        335.70        354.13        62.26 o
   8 -13   3        429.02        469.59        70.51 o
   9 -13   3        193.22        195.23        47.91 o
  10 -13   3        143.28        279.35        73.05 o
  11 -13   3        325.10        438.06        71.37 o
 -21 -12   3        655.96        717.37        97.74 o
 -20 -12   3       2048.95       2118.13       143.91 o
 -19 -12   3        853.80        741.78        94.40 o
 -18 -12   3        490.94        484.25       138.79 o
 -17 -12   3         56.88         44.85        29.65 o
 -16 -12   3        580.15        597.11        78.35 o
 -15 -12   3       1784.09       1527.97       110.61 o
 -14 -12   3       4480.15       4102.30       176.99 o
 -13 -12   3        346.95        354.01        60.70 o
 -12 -12   3       3770.17       3583.23       123.58 o
 -11 -12   3        219.30        269.97        36.84 o
 -10 -12   3        916.53        900.13        61.54 o
  -9 -12   3          0.23         -0.57        15.47 o
  -8 -12   3      11150.22      11103.10       186.03 o
  -7 -12   3       1551.03       1533.07        59.01 o
  -6 -12   3       5051.38       4878.29       114.78 o
  -5 -12   3       1818.37       1761.25        60.83 o
  -4 -12   3       7033.70       6765.40       143.65 o
  -3 -12   3        344.27        418.60        43.87 o
  -2 -12   3       5209.61       4933.75       132.63 o
  -1 -12   3      11509.03      11264.18       196.08 o
   0 -12   3       1509.56       1439.37        60.04 o
   1 -12   3       5385.08       4894.39       132.85 o
   2 -12   3       1634.99       1659.50        83.73 o
   3 -12   3        299.59        382.36        43.15 o
   4 -12   3        263.90        337.60        40.96 o
   5 -12   3       2547.10       2363.43        96.52 o
   6 -12   3        246.15        330.06        55.96 o
   7 -12   3       1001.66       1278.03       102.06 o
   8 -12   3         94.43        175.83        43.65 o
   9 -12   3        535.84        627.94        78.33 o
  10 -12   3          7.34         19.69        23.55 o
  11 -12   3        907.87        947.06       101.17 o
  12 -12   3        128.67        130.68        43.86 o
 -21 -11   3       2175.23       2027.64       141.42 o
 -20 -11   3          3.17         -2.61        29.67 o
 -19 -11   3        147.60        202.41        50.19 o
 -18 -11   3          0.98        -19.73        19.73 o
 -17 -11   3       3148.48       2969.51       159.70 o
 -16 -11   3        107.91        110.59        86.15 o
 -15 -11   3       5206.82       4626.71       202.52 o
 -14 -11   3        713.71        701.28       145.09 o
 -13 -11   3         50.80         46.76        27.81 o
 -12 -11   3       1015.31       1071.18       148.58 o
 -11 -11   3       3058.43       3106.51       105.84 o
 -10 -11   3       6558.47       5780.22       436.27 o
  -9 -11   3       6836.04       6601.18       146.14 o
  -8 -11   3       6814.77       6602.11       129.68 o
  -7 -11   3       1322.70       1276.13        52.79 o
  -6 -11   3       1152.12       1175.20        49.57 o
  -5 -11   3       1262.39       1227.25        49.23 o
  -4 -11   3       2476.37       2334.86        75.10 o
  -3 -11   3       3118.47       3232.61        78.38 o
  -2 -11   3      12448.96      12539.69       203.59 o
  -1 -11   3       1127.49       1206.40        46.07 o
   0 -11   3       1357.72       1320.64        53.02 o
   1 -11   3        233.98        204.51        25.64 o
   2 -11   3        924.50       1064.46        96.42 o
   3 -11   3          9.93         36.49        23.32 o
   4 -11   3       7176.71       6994.73       351.27 o
   5 -11   3       1285.94       1282.55        68.48 o
   6 -11   3       2406.66       2335.68        93.41 o
   7 -11   3         33.54         79.92        30.61 o
   8 -11   3       1003.00       1015.38        92.79 o
   9 -11   3        388.57        485.76        70.52 o
  10 -11   3       1779.63       1843.68       119.29 o
  11 -11   3        284.74        426.55        73.02 o
  12 -11   3        698.55        750.23        92.12 o
  13 -11   3        343.92        551.24        81.26 o
 -21 -10   3         25.46         86.50        96.72 o
 -20 -10   3         17.37         30.41        30.48 o
 -19 -10   3        184.30        207.93        72.29 o
 -18 -10   3       2617.90       2592.42       232.74 o
 -17 -10   3         75.22         92.57        35.54 o
 -16 -10   3       6759.42       6180.53       230.83 o
 -15 -10   3        984.43        806.27        84.42 o
 -14 -10   3       3907.67       3625.51       160.47 o
 -13 -10   3       2336.51       2048.16       140.80 o
 -12 -10   3       3479.52       3084.73       137.68 o
 -11 -10   3       1169.10       1143.19        97.64 o
 -10 -10   3      18800.79      19513.01       407.49 o
  -9 -10   3       8124.88       7870.54       144.34 o
  -8 -10   3       2739.81       2627.98        73.57 o
  -7 -10   3       3459.33       3358.65       106.85 o
  -6 -10   3      10096.12      10286.63       163.45 o
  -5 -10   3       6513.90       6271.79       115.53 o
  -4 -10   3       2301.28       2192.20        61.44 o
  -3 -10   3      25063.30      24926.67       285.60 o
  -2 -10   3       1133.40       1283.20        45.90 o
  -1 -10   3       3687.86       3613.69        68.86 o
   0 -10   3       4235.92       4521.86        80.45 o
   1 -10   3       9892.76       9710.16       157.62 o
   2 -10   3        375.11        348.93        36.04 o
   3 -10   3       9727.84       9620.18       180.85 o
   4 -10   3       1445.26       1411.49        67.32 o
   5 -10   3       1669.33       1840.38        78.16 o
   6 -10   3       2276.21       2151.57        86.86 o
   7 -10   3       1103.31       1057.91        87.72 o
   8 -10   3        647.46        727.21        76.47 o
   9 -10   3       1628.76       1563.81       104.71 o
  10 -10   3       1040.42        970.92        94.02 o
  11 -10   3        123.62        177.54        68.26 o
  12 -10   3        200.69        250.38        54.38 o
  13 -10   3          5.49         31.39        28.11 o
  14 -10   3        550.84        627.99        88.39 o
 -21  -9   3        548.94        620.02        90.38 o
 -20  -9   3        295.76        386.45        86.65 o
 -19  -9   3       1016.98        937.06       102.03 o
 -18  -9   3        388.36        366.89        65.82 o
 -17  -9   3       4625.02       4332.80       192.18 o
 -16  -9   3       3432.26       3056.63       153.64 o
 -15  -9   3        793.76        830.48        84.60 o
 -14  -9   3       1016.02        980.71        87.43 o
 -13  -9   3       3323.35       3028.87       139.19 o
 -12  -9   3      10523.62       9171.68       371.28 o
 -11  -9   3       3955.25       3932.59       114.64 o
 -10  -9   3      20068.70      20275.47       415.85 o
  -9  -9   3       1214.67       1181.81        49.33 o
  -8  -9   3        859.49        794.69        41.48 o
  -7  -9   3       5784.25       5738.90       110.32 o
  -6  -9   3      12801.71      13072.64       189.67 o
  -5  -9   3        787.07        857.69        38.91 o
  -4  -9   3      29125.49      29205.60       351.29 o
  -3  -9   3       4813.88       4844.69        78.00 o
  -2  -9   3       2776.89       2821.55        55.48 o
  -1  -9   3       1234.54       1246.40        39.45 o
   0  -9   3      13446.83      13882.53       172.86 o
   1  -9   3       3773.53       3879.34        71.74 o
   2  -9   3      25883.46      26712.00       302.10 o
   3  -9   3       5491.84       5403.57       108.92 o
   4  -9   3        271.40        299.99        30.91 o
   5  -9   3       1264.25       1094.61        65.68 o
   6  -9   3       1934.07       1881.71        77.47 o
   7  -9   3       4879.38       4751.43       216.62 o
   8  -9   3        851.05        867.51        80.33 o
   9  -9   3       4797.80       4703.32       185.23 o
  10  -9   3          3.45        -12.15        19.57 o
  11  -9   3          8.98         63.74        30.73 o
  12  -9   3        195.58        230.64        52.54 o
  13  -9   3       1975.82       1897.94       152.39 o
  14  -9   3        118.40        142.63        46.11 o
 -21  -8   3          8.97         73.08        48.11 o
 -20  -8   3        638.43        635.06        90.18 o
 -19  -8   3       3084.35       2870.29       160.99 o
 -18  -8   3       1979.60       1813.80       122.53 o
 -17  -8   3       4597.78       4361.38       192.00 o
 -16  -8   3        104.97        135.89        45.33 o
 -15  -8   3        568.01        584.21        72.74 o
 -14  -8   3       2940.32       2866.43       137.85 o
 -13  -8   3      11292.37      10851.25       421.15 o
 -12  -8   3       1404.03       1335.99        87.95 o
 -11  -8   3      22599.53      23270.82       593.60 o
 -10  -8   3       4148.05       4035.66        93.67 o
  -9  -8   3       4569.64       4660.31        99.06 o
  -8  -8   3       6467.53       6522.66       119.40 o
  -7  -8   3      20382.47      20593.51       269.08 o
  -6  -8   3        955.38        861.44        38.06 o
  -5  -8   3      39818.26      40246.65       460.93 o
  -4  -8   3       9069.57       9113.47       137.72 o
  -3  -8   3        203.16        287.20        19.90 o
  -2  -8   3       3969.89       4289.33        69.37 o
  -1  -8   3       9367.86       9630.51       124.77 o
   0  -8   3       5037.43       4734.39        76.34 o
   1  -8   3       4262.53       3969.83        69.92 o
   2  -8   3      14514.56      14336.45       178.00 o
   3  -8   3         25.74         58.89         9.75 o
   4  -8   3        595.18        635.59        27.83 o
   5  -8   3       3528.08       3343.28        91.08 o
   6  -8   3       5033.02       4874.14       226.17 o
   7  -8   3         68.45         89.98        32.72 o
   8  -8   3       8377.65       8168.97       279.85 o
   9  -8   3        361.15        393.10        60.38 o
  10  -8   3        280.22        245.23        51.38 o
  11  -8   3        487.87        560.77        75.20 o
  12  -8   3       1156.04       1139.63       101.77 o
  13  -8   3          5.58         10.26        24.94 o
  14  -8   3       1484.46       1575.30       133.25 o
  15  -8   3         12.57         43.30        32.63 o
 -21  -7   3        641.77        782.08        98.87 o
 -20  -7   3       2874.64       2621.56       156.66 o
 -19  -7   3       1734.19       1652.65       148.36 o
 -18  -7   3       9595.69       9429.14       334.00 o
 -17  -7   3         26.12         39.01        36.52 o
 -16  -7   3        549.54        519.06        72.66 o
 -15  -7   3       2381.05       2241.95       125.35 o
 -14  -7   3      15286.90      14296.37       371.03 o
 -13  -7   3       1009.54        996.97        83.71 o
 -12  -7   3      21737.91      16896.89       601.25 o
 -11  -7   3       4841.92       4728.94       164.40 o
 -10  -7   3        773.78        912.75        48.84 o
  -9  -7   3        116.59        150.63        18.53 o
  -8  -7   3       9715.77      10206.23       176.94 o
  -7  -7   3      13982.43      13824.29       193.90 o
  -6  -7   3      16743.79      17395.24       227.77 o
  -5  -7   3      21618.89      21781.14       269.06 o
  -4  -7   3          0.85         24.90        10.00 o
  -3  -7   3         78.15         89.59        13.06 o
  -2  -7   3      26854.46      28400.92       353.49 o
  -1  -7   3      66350.16      72780.98       707.07 o
   0  -7   3       6212.83       6422.48        90.40 o
   1  -7   3      35758.65      36603.01       378.93 o
   2  -7   3       3449.30       3647.39        83.07 o
   3  -7   3        521.05        512.93        23.66 o
   4  -7   3       2693.32       2886.16        60.68 o
   5  -7   3      16020.19      16036.53       253.45 o
   6  -7   3       2734.62       2800.67        81.29 o
   7  -7   3       8662.83       8291.25       232.79 o
   8  -7   3          6.04         47.88        26.49 o
   9  -7   3        119.72        172.63        42.71 o
  10  -7   3        236.49        259.39        52.72 o
  11  -7   3       1006.92       1083.62        94.57 o
  12  -7   3       2143.54       2198.74       128.37 o
  13  -7   3        399.01        395.76        66.51 o
  14  -7   3        189.52        241.08        65.99 o
  15  -7   3          5.02         36.02        38.54 o
  16  -7   3          4.01         17.48        32.65 o
 -21  -6   3       2807.14       2893.84       297.48 o
 -20  -6   3        141.69        190.94        73.05 o
 -19  -6   3       3870.13       3720.65       195.46 o
 -18  -6   3        311.88        316.08        61.61 o
 -17  -6   3        206.21        149.74        52.90 o
 -16  -6   3        533.27        591.55        76.05 o
 -15  -6   3       8942.32       8383.99       272.29 o
 -14  -6   3       1853.77       1627.00       102.23 o
 -13  -6   3       3392.01       3507.02       180.30 o
 -12  -6   3      16655.25      16024.93       864.33 o
 -11  -6   3        128.78        129.41        26.13 o
 -10  -6   3        524.56        625.25        28.91 o
  -9  -6   3      24895.64      25830.72       312.87 o
  -8  -6   3      30282.57      31302.57       387.46 o
  -7  -6   3       6683.90       6744.53       113.66 o
  -6  -6   3      50206.49      52512.46       580.69 o
  -5  -6   3        940.78        963.27        34.37 o
  -4  -6   3        306.77        308.37        22.88 o
  -3  -6   3      12424.27      12557.54       162.88 o
  -2  -6   3      50027.91      52217.94       562.03 o
  -1  -6   3         40.45         57.80         8.77 o
   0  -6   3       5764.49       5154.65        73.82 o
   1  -6   3       6098.71       6044.93        84.88 o
   2  -6   3       4538.99       4690.60        73.60 o
   3  -6   3      10749.16      11370.44       144.01 o
   4  -6   3      13059.56      13251.48       166.80 o
   5  -6   3       8200.73       8300.71       128.76 o
   6  -6   3       9835.35      10185.44       144.48 o
   7  -6   3       5361.39       5302.48       192.25 o
   8  -6   3         12.14         61.59        75.31 o
   9  -6   3       1136.04       1038.68        82.26 o
  10  -6   3       1096.06       1160.34        87.66 o
  11  -6   3       1496.39       1580.83       102.73 o
  12  -6   3        805.12        935.88        89.56 o
  13  -6   3        693.10        799.35        87.37 o
  14  -6   3        180.76        187.12        44.93 o
  15  -6   3         52.78         98.95        31.22 o
  16  -6   3        170.39        180.72        39.78 o
 -21  -5   3         82.79         71.89        32.34 o
 -20  -5   3       4130.70       4127.41       199.94 o
 -19  -5   3       1463.63       1353.31       116.01 o
 -18  -5   3        212.00        252.87        54.07 o
 -17  -5   3         56.83         87.98        34.83 o
 -16  -5   3       8006.41       7700.68       257.36 o
 -15  -5   3       4780.40       4674.52       144.63 o
 -14  -5   3       3652.11       3499.07       116.63 o
 -13  -5   3      11761.56      11910.42       296.06 o
 -12  -5   3        494.25        577.97        46.39 o
 -11  -5   3       4765.99       4614.80       122.22 o
 -10  -5   3       7165.63       7150.64       146.61 o
  -9  -5   3      24039.48      24931.58       284.38 o
  -8  -5   3        141.12        202.83        16.95 o
  -7  -5   3      15047.56      15788.95       188.72 o
  -6  -5   3         42.40        139.95        41.33 o
  -5  -5   3      10809.99      11687.22       156.84 o
  -4  -5   3       4882.75       5307.58        85.08 o
  -3  -5   3      58647.43      62117.67       658.19 o
  -2  -5   3      25490.20      27651.38       309.28 o
  -1  -5   3       8755.54       9217.33       107.93 o
   0  -5   3      14246.13      15003.49       164.02 o
   1  -5   3         33.66        135.83        15.44 o
   2  -5   3       2109.54       2280.61        44.49 o
   3  -5   3      12253.50      12306.34       149.15 o
   4  -5   3      11469.39      11554.03       146.45 o
   5  -5   3        287.32        336.37        20.91 o
   6  -5   3       1683.93       1568.96        43.47 o
   7  -5   3        673.90        716.72        43.66 o
   8  -5   3       4178.76       4233.86       150.84 o
   9  -5   3         32.40         55.77        18.08 o
  10  -5   3       4226.73       3780.98       170.02 o
  11  -5   3        512.61        510.43        65.56 o
  12  -5   3        404.11        411.81        62.87 o
  13  -5   3        381.84        491.18        70.36 o
  14  -5   3         81.20        105.09        49.12 o
  15  -5   3       1027.39       1012.34       234.76 o
  16  -5   3        489.11        673.51        87.91 o
  17  -5   3         19.04         20.85        30.23 o
 -20  -4   3        971.45        959.26       101.62 o
 -19  -4   3          5.06         29.95        26.35 o
 -18  -4   3          2.59         32.83        32.24 o
 -17  -4   3       1642.66       1641.80        96.42 o
 -16  -4   3       4825.00       4565.55       182.00 o
 -15  -4   3        580.87        591.81        55.62 o
 -14  -4   3       5178.57       4941.50       144.56 o
 -13  -4   3        402.00        414.43        43.75 o
 -12  -4   3        140.92        105.82        25.41 o
 -11  -4   3       1809.76       1675.56        70.17 o
 -10  -4   3      23077.37      23761.05       309.48 o
  -9  -4   3       1341.33       1299.41        67.18 o
  -8  -4   3       6370.95       5916.91        92.87 o
  -7  -4   3       9473.67      10144.18       130.67 o
  -6  -4   3       6784.88       6942.75        95.08 o
  -5  -4   3        362.32        491.51        30.63 o
  -4  -4   3      24342.37      25715.43       292.84 o
  -3  -4   3      49519.85      50639.98       538.44 o
  -2  -4   3       6007.38       6129.30        85.42 o
  -1  -4   3       1341.65       1271.62        30.04 o
   0  -4   3       8384.75       8722.97       100.06 o
   1  -4   3      38665.88      41599.54       408.21 o
   2  -4   3       3506.36       4111.63        66.26 o
   3  -4   3       6179.69       6257.52        86.13 o
   4  -4   3       4803.18       5754.87        84.72 o
   5  -4   3       4233.72       4594.77        83.69 o
   6  -4   3       1208.23       1241.86        36.43 o
   7  -4   3       7506.09       7557.16       114.88 o
   8  -4   3       1138.15       1107.83        50.30 o
   9  -4   3       1910.88       2021.29       170.90 o
  10  -4   3        308.22        343.81        38.24 o
  11  -4   3        648.90        771.38        68.66 o
  12  -4   3        331.07        327.78        56.63 o
  13  -4   3        164.22        158.54        46.10 o
  14  -4   3        260.47        327.33        61.87 o
  15  -4   3        259.12        259.26       101.76 o
  16  -4   3        139.83        183.10        44.58 o
  17  -4   3        281.10        396.35        86.65 o
  18  -4   3          6.72         55.03        39.80 o
 -20  -3   3          4.77         85.64        60.45 o
 -19  -3   3       1352.59       1478.99       120.14 o
 -18  -3   3        659.28        758.72        95.10 o
 -17  -3   3       8901.12       9075.31       330.54 o
 -16  -3   3        447.71        469.51        61.03 o
 -15  -3   3       1982.16       1852.25        88.14 o
 -14  -3   3       2131.07       2140.92        91.01 o
 -13  -3   3       5379.16       5193.67       144.37 o
 -12  -3   3        400.23        370.96        39.54 o
 -11  -3   3      25860.81      25007.70       419.10 o
 -10  -3   3       7411.45       7299.44       144.28 o
  -9  -3   3       1577.32       1613.00        41.70 o
  -8  -3   3       2052.22       2048.56        51.78 o
  -7  -3   3       2985.47       2847.12        53.96 o
  -6  -3   3      13401.14      13251.89       169.97 o
  -5  -3   3      12294.14      13224.18       151.13 o
  -4  -3   3      45261.65      46504.40       498.57 o
  -3  -3   3        732.35        942.28        31.01 o
  -2  -3   3          3.83         74.83        13.53 o
  -1  -3   3       2748.02       3678.34        53.08 o
   0  -3   3      10704.94      11641.20       134.79 o
   1  -3   3      32819.61      35282.12       344.86 o
   2  -3   3       1590.86       1364.51        39.22 o
   3  -3   3       3709.38       3760.25        66.26 o
   4  -3   3          0.18         45.30         7.97 o
   5  -3   3          8.62         62.84         9.53 o
   6  -3   3       5488.52       5578.83       102.06 o
   7  -3   3       3325.28       3437.29        64.93 o
   8  -3   3         32.48         38.90        13.71 o
   9  -3   3       3335.76       3146.17       100.48 o
  10  -3   3       1069.21       1060.69       100.63 o
  11  -3   3       1657.98       1571.39        74.11 o
  12  -3   3        591.33        758.11        57.90 o
  13  -3   3       1021.54       1013.81        66.36 o
  14  -3   3        379.58        491.49        69.39 o
  15  -3   3         42.23         92.19        33.13 o
  16  -3   3        248.30        244.56        53.60 o
  17  -3   3        336.08        364.67        65.80 o
  18  -3   3        721.89        928.64       130.23 o
 -20  -2   3       1619.96       1626.18       192.44 o
 -19  -2   3        193.59        296.21        60.02 o
 -18  -2   3       3889.34       3741.75       183.39 o
 -17  -2   3        164.09        209.07        51.06 o
 -16  -2   3       2144.18       2069.82        96.86 o
 -15  -2   3        228.67        305.66        44.35 o
 -14  -2   3       2844.37       2575.97       101.78 o
 -13  -2   3       2000.54       1828.16        81.54 o
 -12  -2   3       6144.99       5362.08       150.46 o
 -11  -2   3       4193.17       4098.33       152.85 o
 -10  -2   3        253.79        269.69        30.00 o
  -9  -2   3         51.18         52.46         9.57 o
  -8  -2   3        752.61        710.35        25.90 o
  -7  -2   3      39322.77      40913.11       422.14 o
  -6  -2   3        274.71        296.76        19.69 o
  -5  -2   3      10500.42      10608.26       126.24 o
  -4  -2   3       1054.18       1098.30        27.30 o
  -3  -2   3       2028.03       1926.06        37.57 o
  -2  -2   3      18864.87      22822.62       273.75 o
  -1  -2   3      65715.59      72596.29       874.30 o
   0  -2   3      11296.35      10504.34       132.48 o
   1  -2   3      24112.10      25241.49       276.51 o
   2  -2   3      16138.06      17785.59       204.02 o
   3  -2   3         30.56        113.57         9.41 o
   4  -2   3       4060.92       3749.20        58.16 o
   5  -2   3         10.19         20.20         7.87 o
   6  -2   3      12907.86      13085.02       159.30 o
   7  -2   3         13.60         65.76        14.81 o
   8  -2   3       1335.86       1297.41        47.89 o
   9  -2   3       1008.32       1011.29        49.79 o
  10  -2   3       6353.10       6098.28       152.85 o
  11  -2   3       2458.74       2220.29       124.60 o
  12  -2   3       1809.63       1751.25        83.74 o
  13  -2   3        365.60        383.01        45.73 o
  14  -2   3          9.68         33.53        46.73 o
  15  -2   3        305.51        335.57        81.61 o
  16  -2   3        234.83        256.08        54.97 o
  17  -2   3        970.64       1125.17       105.92 o
  18  -2   3         64.45         66.12        31.49 o
  19  -2   3        271.24        329.77        66.69 o
 -20  -1   3         10.48        -34.26        34.26 o
 -19  -1   3       1391.80       1398.52       117.01 o
 -18  -1   3       1000.14       1222.29       108.01 o
 -17  -1   3       1023.86       1178.06        82.17 o
 -16  -1   3        166.80        222.51        39.38 o
 -15  -1   3        203.08        260.50        42.05 o
 -14  -1   3        648.28        731.00        58.64 o
 -13  -1   3        541.27        616.78        52.35 o
 -12  -1   3       3903.14       3376.92       124.83 o
 -11  -1   3        103.07         90.55        23.85 o
 -10  -1   3         32.70         36.22        24.69 o
  -9  -1   3       1033.80       1142.98        45.57 o
  -8  -1   3       5944.02       5360.57       116.87 o
  -7  -1   3          8.08         65.87        10.78 o
  -6  -1   3      14258.74      15563.66       196.56 o
  -5  -1   3       5187.08       5984.45        93.61 o
  -4  -1   3       2807.02       3640.03        54.17 o
  -3  -1   3       8498.08       9708.71       108.97 o
  -2  -1   3       2622.35       3211.26        47.33 o
  -1  -1   3       2395.02       1852.11        40.79 o
   1  -1   3       1177.61        970.64        31.70 o
   2  -1   3      19018.97      22799.93       280.01 o
   3  -1   3       1060.09       1274.26        31.20 o
   4  -1   3       2449.20       2361.94        48.36 o
   5  -1   3      11970.67      12142.67       205.31 o
   6  -1   3       3891.30       3853.14        74.50 o
   7  -1   3         81.37         58.69        13.71 o
   8  -1   3       4599.25       4571.26        93.39 o
   9  -1   3       3829.99       3429.30       132.48 o
  10  -1   3       5733.82       5309.51       135.33 o
  11  -1   3       1305.83       1151.30        61.96 o
  12  -1   3        316.77        275.39        40.57 o
  13  -1   3        135.62        151.72        37.38 o
  14  -1   3       1175.02       1255.88        81.22 o
  15  -1   3          0.37         25.81        22.11 o
  16  -1   3       3789.98       3705.12       158.62 o
  17  -1   3        189.43        237.60        51.83 o
  18  -1   3        691.04        750.80       129.47 o
  19  -1   3          0.84         13.15        34.00 o
 -20   0   3        340.47        436.77        96.72 o
 -19   0   3        552.82        642.70        71.40 o
 -18   0   3        269.82        361.61        68.71 o
 -17   0   3        705.47        665.99        83.84 o
 -16   0   3       1586.04       1670.82       110.74 o
 -15   0   3       4107.56       3864.67       270.07 o
 -14   0   3        821.34        849.48        64.08 o
 -13   0   3       3237.26       2847.29       220.03 o
 -12   0   3       1005.68        902.55        60.13 o
 -11   0   3        351.23        315.61        41.50 o
 -10   0   3       2969.95       2838.50        91.38 o
  -9   0   3       5445.04       4876.08       131.25 o
  -8   0   3       9927.89      10191.78       187.77 o
  -7   0   3       2407.72       2540.42        50.91 o
  -6   0   3       5071.37       5881.96        85.37 o
  -5   0   3        465.78        617.52        30.74 o
  -4   0   3      41052.14      43983.36       435.20 o
  -3   0   3       1313.28       1480.06        29.35 o
  -2   0   3      13310.54      13107.54       149.21 o
  -1   0   3        355.19        660.95        37.28 o
   0   0   3         20.78         88.16        12.59 o
   1   0   3       4822.12       6454.83       247.86 o
   2   0   3       6579.18       6236.56       175.62 o
   3   0   3      11349.52      11161.15       156.31 o
   4   0   3       4180.22       4081.82        66.83 o
   5   0   3        878.26        667.30        26.54 o
   6   0   3       1798.08       2232.25        57.88 o
   7   0   3       7787.12       7300.77       118.45 o
   8   0   3       4876.31       4560.49        97.51 o
   9   0   3      21423.89      21153.02       310.56 o
  10   0   3       1633.15       1583.20        67.01 o
  11   0   3        121.87        135.96        27.74 o
  12   0   3       2021.64       1848.35        79.79 o
  13   0   3       4268.27       4105.15       131.43 o
  14   0   3        224.40        331.11        45.66 o
  15   0   3       5262.60       5032.87       216.03 o
  16   0   3       2984.98       2798.69       117.08 o
  17   0   3        283.56        388.35        50.25 o
  18   0   3        204.32        204.74        45.05 o
  19   0   3        734.61        837.04        95.77 o
  20   0   3        522.59        617.45        85.30 o
 -19   1   3        130.94        191.46        48.65 o
 -18   1   3          1.07         44.92        26.70 o
 -17   1   3       1085.86        972.02        98.55 o
 -16   1   3        586.27        675.24       133.75 o
 -15   1   3          5.19        -30.48        30.48 o
 -14   1   3          2.91         12.89        16.20 o
 -13   1   3        763.38        834.61       124.05 o
 -12   1   3          2.70         -4.69        17.03 o
 -11   1   3       4788.98       4409.72       125.00 o
 -10   1   3        459.10        532.40        79.18 o
  -9   1   3       1209.86       1170.67        54.44 o
  -8   1   3        535.58        617.75        33.87 o
  -7   1   3        134.89        239.67        20.09 o
  -6   1   3      10120.19      10597.08       135.03 o
  -5   1   3       2737.99       2196.46        58.32 o
  -4   1   3        569.66        636.70        35.10 o
  -3   1   3        117.56        112.24         9.59 o
  -2   1   3       4560.42       4712.17        67.34 o
  -1   1   3       3005.37       2444.87        44.47 o
   0   1   3      40061.68      46996.91      1016.11 o
   1   1   3        351.49        628.71        42.32 o
   2   1   3      57413.23      57560.37       656.52 o
   3   1   3       1197.57       1635.20        46.69 o
   4   1   3      12664.81      13585.04       165.37 o
   5   1   3       9313.13       9528.26       134.20 o
   6   1   3      54936.24      58137.36       625.68 o
   7   1   3       2322.38       2301.72        56.54 o
   8   1   3      28677.23      29045.12       352.09 o
   9   1   3       8957.46       8695.90       150.20 o
  10   1   3        519.57        512.06        59.11 o
  11   1   3        995.51        877.76        55.62 o
  12   1   3       6485.84       6095.84       243.82 o
  13   1   3       4583.67       4338.40       131.57 o
  14   1   3       5551.40       4953.13       150.41 o
  15   1   3       4892.87       4856.33       195.20 o
  16   1   3         97.01         97.64        34.65 o
  17   1   3         30.30         58.03        23.31 o
  18   1   3        478.26        472.88        55.94 o
  19   1   3       5189.02       5531.92       324.93 o
  20   1   3        233.43        155.52        51.43 o
 -19   2   3         32.62         86.15        46.85 o
 -18   2   3        798.77        766.15        92.74 o
 -17   2   3       1111.80       1132.76       105.22 o
 -16   2   3         20.91         59.19        59.95 o
 -15   2   3          0.75         34.42        30.74 o
 -14   2   3       1194.78       1244.69       196.47 o
 -13   2   3       1183.84       1129.36        93.32 o
 -12   2   3       5935.09       5384.49       148.87 o
 -11   2   3        493.03        584.42        46.98 o
 -10   2   3        591.24        541.97        43.29 o
  -9   2   3        892.23        933.55        50.86 o
  -8   2   3       6195.69       6545.30       124.06 o
  -7   2   3       7427.94       7220.85       153.39 o
  -6   2   3      12903.28      12734.99       158.51 o
  -5   2   3      18816.76      18799.49       214.29 o
  -4   2   3       3603.89       4074.63        91.54 o
  -3   2   3        214.79        245.55        18.61 o
  -2   2   3       8876.79       8618.87       112.18 o
  -1   2   3      30261.99      33413.95       467.94 o
   0   2   3       9257.12      10673.37       141.68 o
   1   2   3      17048.49      16679.38       208.39 o
   2   2   3      15775.13      17940.24       224.69 o
   3   2   3        227.54        423.03        22.30 o
   4   2   3       3645.67       3478.94        59.77 o
   5   2   3      19065.56      19433.58       231.19 o
   6   2   3       3243.24       3033.53        61.97 o
   7   2   3      15014.15      14548.57       194.18 o
   8   2   3      27703.24      27425.20       372.82 o
   9   2   3       1666.53       1649.19        53.99 o
  10   2   3        231.65        264.07        33.81 o
  11   2   3      14623.20      13647.93       260.58 o
  12   2   3      10930.94      10097.11       229.05 o
  13   2   3       2612.37       2521.02        96.17 o
  14   2   3       8337.36       8126.70       199.21 o
  15   2   3        852.73        793.46        66.63 o
  16   2   3        150.59        239.85        42.40 o
  17   2   3        593.02        573.03        61.62 o
  18   2   3       6445.34       6405.13       196.00 o
  19   2   3          3.71         32.46        36.62 o
  20   2   3       1173.82       1266.60       111.08 o
 -18   3   3          0.26         83.42        31.02 o
 -17   3   3        228.13        241.56        52.36 o
 -16   3   3          4.95         22.69        30.73 o
 -15   3   3       1890.21       1987.04       123.61 o
 -14   3   3       1554.82       1625.53       108.28 o
 -13   3   3       1847.15       1763.25       111.50 o
 -12   3   3       2056.84       2014.97        93.23 o
 -11   3   3        562.95        558.72        65.52 o
 -10   3   3       1232.06       1154.41        59.39 o
  -9   3   3        501.44        499.44        59.06 o
  -8   3   3      10700.71      10532.21       213.08 o
  -7   3   3        158.59        157.61        15.13 o
  -6   3   3      12534.14      12414.38       158.02 o
  -5   3   3       2799.93       2890.93        65.19 o
  -4   3   3        201.16        208.85        16.74 o
  -3   3   3       1955.11       2140.05        50.28 o
  -2   3   3      35534.25      36293.22       398.19 o
  -1   3   3        628.00        534.77        56.45 o
   0   3   3     106442.10     107715.06      1102.22 o
   1   3   3      10908.34      11356.70       153.83 o
   2   3   3      15170.83      15638.58       182.75 o
   3   3   3      14937.33      15243.29       165.50 o
   4   3   3      79231.81      84567.99       809.22 o
   5   3   3      46634.31      47706.93       516.11 o
   6   3   3      13842.99      14255.83       184.62 o
   7   3   3      49748.83      51152.66       564.00 o
   8   3   3       5492.94       5397.77       128.45 o
   9   3   3       1502.95       1491.90        50.85 o
  10   3   3       8186.62       7925.97       152.01 o
  11   3   3      27465.25      27519.54       453.28 o
  12   3   3         49.36         72.55        21.66 o
  13   3   3       9617.86       9225.05       208.22 o
  14   3   3       3579.96       3302.62       122.87 o
  15   3   3       1316.89       1320.03        75.90 o
  16   3   3        534.77        590.35        60.91 o
  17   3   3       4473.43       3982.25       152.60 o
  18   3   3        975.53       1158.54        84.44 o
  19   3   3        754.71        751.07        71.31 o
  20   3   3       2057.50       2316.88       113.90 o
  21   3   3         38.09         95.55        55.85 o
 -17   4   3       1063.47       1341.60       118.96 o
 -16   4   3       1703.64       1751.52       152.14 o
 -15   4   3       1347.22       1306.06       109.67 o
 -14   4   3        973.75        917.63        92.97 o
 -13   4   3       3334.53       3247.49       155.36 o
 -12   4   3         63.22         54.36        31.34 o
 -11   4   3         88.24        107.41        37.07 o
 -10   4   3        559.23        566.81        64.69 o
  -9   4   3      12540.25      11189.39       409.31 o
  -8   4   3       1046.92        975.11        47.69 o
  -7   4   3      20218.56      20400.75       265.52 o
  -6   4   3       6152.51       6044.92        95.56 o
  -5   4   3       4537.46       4942.57        93.66 o
  -4   4   3       4138.78       4486.20        70.84 o
  -3   4   3      50759.95      51270.58       560.37 o
  -2   4   3      14148.73      14246.42       180.51 o
  -1   4   3      42355.31      43440.25       471.14 o
   0   4   3      23336.04      23397.19       266.68 o
   1   4   3      20948.53      21083.08       271.85 o
   2   4   3       6473.74       7246.39        97.58 o
   3   4   3      75280.21      80122.12       770.08 o
   4   4   3      69841.18      72066.27       698.37 o
   5   4   3       5408.69       5847.88        82.32 o
   6   4   3      28399.60      29746.73       314.31 o
   7   4   3       5059.10       4922.58        76.17 o
   8   4   3       1387.67       1169.47        41.93 o
   9   4   3       1549.93       1591.53        78.78 o
  10   4   3      48720.71      48268.24       660.16 o
  11   4   3        811.45        890.44        54.06 o
  12   4   3       6750.96       6694.18       161.27 o
  13   4   3       4700.24       4289.40       127.18 o
  14   4   3       4671.67       4440.50       144.92 o
  15   4   3        485.49        497.30        50.94 o
  16   4   3      10880.24      10080.80       242.79 o
  17   4   3       6937.83       6628.95       232.80 o
  18   4   3        832.69        812.29        72.82 o
  19   4   3       2797.48       2801.34       155.41 o
  20   4   3        405.48        436.58        59.22 o
  21   4   3       1007.45       1319.61       146.85 o
 -17   5   3        344.54        469.10        85.14 o
 -16   5   3       2263.85       2281.42       201.26 o
 -15   5   3         14.99         32.53        26.49 o
 -14   5   3        160.81        268.99        54.48 o
 -13   5   3        320.01        390.83        82.11 o
 -12   5   3        654.94        587.32        93.95 o
 -11   5   3         10.08         40.49        27.72 o
 -10   5   3       9936.56       9714.37       274.63 o
  -9   5   3       4298.63       4010.01       153.89 o
  -8   5   3       6399.78       5958.82       186.66 o
  -7   5   3       7558.75       7772.13       166.02 o
  -6   5   3        711.16        718.51        51.50 o
  -5   5   3         58.11         91.13        10.30 o
  -4   5   3      26645.11      26927.25       352.47 o
  -3   5   3      17056.04      16979.85       219.38 o
  -2   5   3       4062.48       3843.49        90.04 o
  -1   5   3      20745.43      21540.67       257.27 o
   0   5   3      20778.56      21758.63       287.60 o
   1   5   3       7984.90       8251.76       115.04 o
   2   5   3      21259.43      22847.89       240.97 o
   3   5   3      80252.77      83608.76       806.51 o
   4   5   3       4374.02       4561.56        69.35 o
   5   5   3      14310.03      15044.75       174.74 o
   6   5   3       4767.96       4615.51        73.50 o
   7   5   3      41614.84      44811.62       461.67 o
   8   5   3          0.45         21.37         8.22 o
   9   5   3      49874.71      51511.46       534.03 o
  10   5   3      13578.78      13274.48       218.21 o
  11   5   3       1970.90       1835.67        72.54 o
  12   5   3       8962.63       8525.21       205.87 o
  13   5   3       4558.46       4390.94       302.57 o
  14   5   3       2256.84       2100.80        88.20 o
  15   5   3       6197.63       5611.94       176.23 o
  16   5   3       4696.24       4599.17       146.99 o
  17   5   3         23.40         60.35        30.78 o
  18   5   3        843.40        833.49        74.07 o
  19   5   3        513.48        594.53        92.00 o
  20   5   3       1712.34       1603.29       103.73 o
  21   5   3         48.57         67.85        82.62 o
 -16   6   3        314.97        381.22        69.03 o
 -15   6   3       1580.25       1579.36       157.68 o
 -14   6   3        138.91        233.29        47.03 o
 -13   6   3        741.63        802.53        87.62 o
 -12   6   3        132.63        181.30        80.86 o
 -11   6   3       1906.63       1865.67       228.21 o
 -10   6   3       5198.02       4716.59       180.07 o
  -9   6   3       5892.44       5224.40       184.34 o
  -8   6   3       4298.62       4043.76       212.84 o
  -7   6   3       2085.13       2081.76        75.69 o
  -6   6   3       4125.93       3999.44       108.19 o
  -5   6   3       3889.39       3865.01        85.81 o
  -4   6   3      29095.89      29256.73       357.79 o
  -3   6   3        871.72        716.70        33.79 o
  -2   6   3       5929.26       5907.40       101.05 o
  -1   6   3       4895.89       4639.27        85.54 o
   0   6   3      31584.39      32159.46       367.85 o
   1   6   3       3168.00       3229.01        62.95 o
   2   6   3      57682.43      60281.48       592.76 o
   3   6   3       5192.13       4873.36        73.33 o
   4   6   3       7386.31       7589.21       102.66 o
   5   6   3      11889.21      12372.87       237.65 o
   6   6   3       1361.14       1306.38        48.58 o
   7   6   3       7136.28       7320.42       136.60 o
   8   6   3      34847.38      36480.09       391.35 o
   9   6   3      20198.69      20264.03       283.50 o
  10   6   3       4372.69       4337.38       102.63 o
  11   6   3       3876.25       3801.29       107.85 o
  12   6   3       7587.14       7325.66       300.60 o
  13   6   3       4701.43       4354.62       223.94 o
  14   6   3       1195.30       1115.09        66.17 o
  15   6   3      12646.46      12165.60       296.02 o
  16   6   3        299.92        372.17        46.28 o
  17   6   3       3077.72       2906.10       118.04 o
  18   6   3        418.53        520.32        62.84 o
  19   6   3       2814.44       2717.04       190.93 o
  20   6   3        111.75        144.35        44.33 o
  21   6   3       2793.46       2561.52       154.00 o
 -16   7   3        192.63        237.76        56.52 o
 -15   7   3         12.78         61.71        29.73 o
 -14   7   3       1598.08       1542.71       122.34 o
 -13   7   3        828.80        807.35       180.85 o
 -12   7   3       2496.70       2422.15       136.43 o
 -11   7   3       5609.06       5512.16       208.91 o
 -10   7   3        111.36        168.60        48.11 o
  -9   7   3        721.58        589.92        68.03 o
  -8   7   3       1730.01       1736.18       100.45 o
  -7   7   3       6878.34       6449.68       155.28 o
  -6   7   3        721.00        693.77        45.71 o
  -5   7   3      31776.87      31906.42       511.30 o
  -4   7   3       3035.15       2939.61        74.67 o
  -3   7   3       3888.26       3450.06        78.91 o
  -2   7   3      12112.16      12613.69       181.14 o
  -1   7   3       9814.07       9316.31       141.41 o
   0   7   3       6330.04       6564.49       108.19 o
   1   7   3      31001.87      31314.42       364.12 o
   2   7   3      27371.13      28180.36       299.68 o
   3   7   3        358.35        311.09        17.15 o
   4   7   3       3423.70       3529.21        74.30 o
   5   7   3      24235.60      25427.02       280.32 o
   6   7   3      29697.84      32136.63       346.62 o
   7   7   3      11684.84      11939.23       181.25 o
   8   7   3      57364.58      60003.99       613.64 o
   9   7   3        872.85        931.11        33.27 o
  10   7   3       1598.11       1580.31        46.48 o
  11   7   3       6141.67       6235.89       146.92 o
  12   7   3       9624.13       9352.24       200.14 o
  13   7   3         40.59         85.71        23.97 o
  14   7   3      11510.89      11291.14       293.35 o
  15   7   3       1927.57       1808.33        83.51 o
  16   7   3         92.69         74.61        23.28 o
  17   7   3         32.76         98.32        25.38 o
  18   7   3       1780.27       1769.49       118.42 o
  19   7   3       1036.73       1107.50       105.62 o
  20   7   3       1114.64       1241.58       143.32 o
  21   7   3        599.31        690.74        89.67 o
 -15   8   3        245.24        364.98        69.80 o
 -14   8   3        506.11        545.64        80.03 o
 -13   8   3        661.31        711.26        88.80 o
 -12   8   3       1927.68       1917.11       121.80 o
 -11   8   3         40.91         78.06        39.06 o
 -10   8   3        854.72        886.36        88.29 o
  -9   8   3        870.72        888.80       176.57 o
  -8   8   3       5257.83       4913.06       287.15 o
  -7   8   3         54.76         51.36        18.11 o
  -6   8   3       9873.50       8667.58       461.03 o
  -5   8   3       5893.61       5697.82       141.46 o
  -4   8   3         29.92         50.03        18.06 o
  -3   8   3       1171.28       1216.70        63.84 o
  -2   8   3      14580.51      14386.68       205.79 o
  -1   8   3      10307.21      10011.44       154.79 o
   0   8   3      14945.27      14768.73       202.56 o
   1   8   3      30515.16      30806.70       365.98 o
   2   8   3       1106.12       1315.78        37.91 o
   3   8   3        220.46        306.65        25.89 o
   4   8   3      35562.63      37914.58       399.36 o
   5   8   3      16761.12      17497.73       208.25 o
   6   8   3       3040.98       3246.54        63.94 o
   7   8   3      43466.93      44657.51       470.53 o
   8   8   3       1104.73       1214.29        49.90 o
   9   8   3       2009.78       2070.48        52.59 o
  10   8   3        178.17        252.80        29.14 o
  11   8   3      14592.51      13952.46       260.70 o
  12   8   3       3684.36       3551.51       106.65 o
  13   8   3       6850.91       6354.41       159.36 o
  14   8   3       3392.11       3271.84       113.67 o
  15   8   3        180.18        234.89        35.68 o
  16   8   3        880.75        733.15        79.79 o
  17   8   3        797.09        729.06        83.13 o
  18   8   3       2319.85       2213.66       133.06 o
  19   8   3       1470.39       1526.05       122.36 o
  20   8   3       1240.78       1184.60       126.95 o
  21   8   3          2.63         59.94        32.32 o
 -14   9   3         32.45        254.98        51.24 o
 -13   9   3        809.77        690.32        91.73 o
 -12   9   3         60.30         95.45        35.24 o
 -11   9   3         18.12         17.52        28.32 o
 -10   9   3         75.59        105.67        40.23 o
  -9   9   3       2728.11       2570.00       135.36 o
  -8   9   3       1439.37       1379.72       102.75 o
  -7   9   3       6387.29       6266.16       163.01 o
  -6   9   3       5542.65       5280.60       143.07 o
  -5   9   3       1400.76       1327.97       126.35 o
  -4   9   3        454.64        541.55        44.72 o
  -3   9   3       7452.07       6988.73       160.41 o
  -2   9   3       8247.13       7665.60       150.13 o
  -1   9   3       2537.70       2225.61        63.96 o
   0   9   3      18832.10      18778.38       251.37 o
   1   9   3        355.85        421.69        29.32 o
   2   9   3        894.77        841.71        36.60 o
   3   9   3       7650.70       7634.25       150.05 o
   4   9   3      18918.31      19239.33       282.78 o
   5   9   3        360.61        431.59        23.49 o
   6   9   3      14585.09      13975.03       179.97 o
   7   9   3       9178.57       9208.17       133.38 o
   8   9   3         29.33        106.14        15.14 o
   9   9   3        121.52        157.71        18.44 o
  10   9   3       8554.15       8337.74       156.50 o
  11   9   3       2334.49       2313.10        65.74 o
  12   9   3       6669.90       6114.71       281.08 o
  13   9   3       4339.67       4269.44       123.47 o
  14   9   3         27.50         85.56        57.93 o
  15   9   3         20.44         13.87        24.43 o
  16   9   3       1151.07       1038.79        92.51 o
  17   9   3       2140.93       1919.55       121.46 o
  18   9   3       1146.02       1113.32       103.44 o
  19   9   3       2390.57       2286.14       139.50 o
  20   9   3         32.86         57.43        38.54 o
  21   9   3         19.59         99.05        34.55 o
 -13  10   3        531.90        463.58        76.95 o
 -12  10   3        109.22         98.78        53.65 o
 -11  10   3        267.64        221.80        53.21 o
 -10  10   3       1591.44       1646.32       127.45 o
  -9  10   3       3461.24       3197.33       155.66 o
  -8  10   3       3284.98       3061.36       146.91 o
  -7  10   3       3857.39       3717.78       221.41 o
  -6  10   3        242.56        264.15        43.54 o
  -5  10   3         49.83         57.26        20.07 o
  -4  10   3       2052.26       1779.30        76.87 o
  -3  10   3      11391.63      10823.86       223.99 o
  -2  10   3          2.69         30.49        18.34 o
  -1  10   3      13541.91      13580.72       228.14 o
   0  10   3        478.87        482.19        33.34 o
   1  10   3         42.18         72.87        16.51 o
   2  10   3       2069.85       2052.21        60.22 o
   3  10   3      16971.43      17305.47       210.83 o
   4  10   3       1558.23       1405.24        46.52 o
   5  10   3      11908.40      11793.08       220.00 o
   6  10   3       5522.05       5311.31        92.77 o
   7  10   3        110.81        177.09        18.10 o
   8  10   3        871.56        871.05        56.48 o
   9  10   3       4016.57       3818.62        88.58 o
  10  10   3       5977.53       5834.60       118.61 o
  11  10   3       5688.32       5786.30       119.19 o
  12  10   3       7664.14       6760.23       467.50 o
  13  10   3        900.57        849.21        77.30 o
  14  10   3          0.31        -10.18        23.43 o
  15  10   3        632.88        590.68        77.83 o
  16  10   3        674.82        683.27        83.37 o
  17  10   3          4.42         37.91        32.75 o
  18  10   3       1978.44       1901.48       175.56 o
  19  10   3         69.08         80.81        47.86 o
  20  10   3         13.52        118.12        36.92 o
  21  10   3          1.55         45.34        32.49 o
 -13  11   3        189.10        189.40        46.16 o
 -12  11   3         65.50         46.84        35.83 o
 -11  11   3        102.39         84.39       121.66 o
 -10  11   3        919.88        894.63        95.73 o
  -9  11   3       1584.09       1553.86       112.86 o
  -8  11   3       1861.28       1702.99       111.62 o
  -7  11   3        287.12        302.56        59.19 o
  -6  11   3        221.90        259.02        39.37 o
  -5  11   3        307.95        232.22        36.58 o
  -4  11   3       5639.74       5206.96       145.28 o
  -3  11   3         16.62         32.15        20.10 o
  -2  11   3       7297.78       6422.20       160.39 o
  -1  11   3       1014.95       1021.49        62.38 o
   0  11   3        199.74        177.07        28.36 o
   1  11   3        503.39        528.03        39.22 o
   2  11   3       2002.79       2004.13        67.28 o
   3  11   3       4168.04       4088.84       109.40 o
   4  11   3       7485.48       7129.57       113.15 o
   5  11   3       1539.71       1508.78        51.22 o
   6  11   3         76.53        145.72        17.49 o
   7  11   3        271.35        393.96        27.41 o
   8  11   3         23.13         51.09        14.24 o
   9  11   3       3002.70       2919.41        76.75 o
  10  11   3       4246.15       4553.60       126.06 o
  11  11   3       2456.86       2760.60       206.35 o
  12  11   3          0.87         -3.68        22.92 o
  13  11   3         82.50         95.13        41.31 o
  14  11   3        997.43        983.69        86.55 o
  15  11   3       4808.09       4434.66       181.32 o
  16  11   3         67.96         76.75        36.92 o
  17  11   3       2393.92       2309.21       146.35 o
  18  11   3        460.65        436.11        70.04 o
  19  11   3        501.09        515.33        77.07 o
  20  11   3         21.28         26.55        32.56 o
  21  11   3        561.51        749.27        97.78 o
 -12  12   3         59.22        112.92        42.89 o
 -11  12   3        866.52        973.67       107.02 o
 -10  12   3          8.37         65.30        32.07 o
  -9  12   3        443.02        456.89        71.83 o
  -8  12   3          0.48          3.87        25.45 o
  -7  12   3          1.89         27.67        27.28 o
  -6  12   3        718.98        825.45        61.31 o
  -5  12   3       1702.55       1719.11        82.46 o
  -4  12   3        434.00        431.43        46.94 o
  -3  12   3       3427.29       3061.08       108.61 o
  -2  12   3          8.19         15.69        18.96 o
  -1  12   3       3963.47       3507.74       204.60 o
   0  12   3        195.60        217.38        33.28 o
   1  12   3        273.99        379.37        43.94 o
   2  12   3       5030.81       5056.25       179.63 o
   3  12   3       9495.35       9047.56       269.85 o
   4  12   3       4528.02       4304.57       119.12 o
   5  12   3          5.19         30.39         9.25 o
   6  12   3          1.18         32.03        16.00 o
   7  12   3        264.70        322.14        27.67 o
   8  12   3       5311.01       4816.79       132.10 o
   9  12   3       5005.72       4723.24       131.20 o
  10  12   3      15532.04      15179.03       389.08 o
  11  12   3        100.85        160.83        28.87 o
  12  12   3        543.76        518.93        46.48 o
  13  12   3         78.24        130.32        50.13 o
  14  12   3        904.11        802.35       122.42 o
  15  12   3         35.85          6.33        41.31 o
  16  12   3       3773.50       3682.59       169.38 o
  17  12   3        162.43        156.27        43.55 o
  18  12   3        784.51        853.86        92.25 o
  19  12   3        289.49        299.27        64.73 o
  20  12   3         19.49         17.39        24.39 o
  21  12   3        479.92        675.54        94.03 o
 -11  13   3        155.70        200.88        55.71 o
 -10  13   3       1381.80       1677.26       161.46 o
  -9  13   3         47.60         70.89        31.70 o
  -8  13   3        381.86        445.09        79.85 o
  -7  13   3        527.12        455.70        71.39 o
  -6  13   3        307.49        380.34        63.85 o
  -5  13   3         38.36         50.45        29.58 o
  -4  13   3       3853.07       3623.71       125.86 o
  -3  13   3        638.16        904.37        77.70 o
  -2  13   3        781.78        751.03        60.82 o
  -1  13   3          0.11         34.88        20.98 o
   0  13   3       1153.15       1179.91        74.08 o
   1  13   3       1775.97       1819.06       125.14 o
   2  13   3       3732.34       3458.25       239.82 o
   3  13   3       3379.92       3209.06       261.47 o
   4  13   3        140.49        157.01        28.93 o
   5  13   3        937.94        955.00        59.81 o
   6  13   3        675.03        794.94        98.99 o
   7  13   3        708.05        639.43        46.02 o
   8  13   3        898.45       1012.85        59.79 o
   9  13   3       3919.61       4138.42       124.24 o
  10  13   3         38.94         36.33        19.11 o
  11  13   3        308.57        379.60        41.99 o
  12  13   3          3.57         45.42        25.79 o
  13  13   3       2560.22       2220.65       119.56 o
  14  13   3       2503.06       2576.00       133.90 o
  15  13   3       1373.68       1483.23       108.42 o
  16  13   3          1.62         18.04        25.65 o
  17  13   3        649.14        782.19        87.10 o
  18  13   3          0.89          2.09        22.01 o
  19  13   3         17.85         57.94        29.03 o
  20  13   3       1150.50       1302.35       119.50 o
  21  13   3       1014.21       1036.17       137.78 o
 -10  14   3          2.50         70.42        33.64 o
  -9  14   3        102.82         81.07        38.24 o
  -8  14   3        191.72        202.83        52.02 o
  -7  14   3         19.15         54.48        31.70 o
  -6  14   3        901.82       1035.45        98.14 o
  -5  14   3       1113.72       1124.99        74.58 o
  -4  14   3        330.00        453.23        51.80 o
  -3  14   3        950.72        960.83        84.69 o
  -2  14   3         82.21         84.02        26.76 o
  -1  14   3        288.96        303.52        42.22 o
   0  14   3       1332.58       1151.40        68.72 o
   1  14   3        679.85        761.09        96.15 o
   2  14   3       5572.69       5444.12       260.72 o
   3  14   3        135.98        182.98        31.57 o
   4  14   3       1199.91       1185.54        65.02 o
   5  14   3        317.09        343.42        90.68 o
   6  14   3       1312.43       1210.76       109.82 o
   7  14   3          5.32         31.15        30.54 o
   8  14   3       3293.48       3228.63       108.06 o
   9  14   3        349.06        379.10        42.94 o
  10  14   3        294.51        290.95        39.06 o
  11  14   3       1200.19       1155.24        65.60 o
  12  14   3        678.96        732.25       106.10 o
  13  14   3        266.95        335.67        55.96 o
  14  14   3       1788.79       1732.23       108.99 o
  15  14   3         19.52         67.66        32.39 o
  16  14   3       1116.54       1148.67       101.33 o
  17  14   3         31.47        147.21        41.81 o
  18  14   3        189.91         93.06        36.86 o
  19  14   3        216.33        208.56       123.17 o
  20  14   3        491.56        566.80        82.30 o
  21  14   3        221.56        238.79        59.31 o
  -9  15   3        435.37        609.11        86.19 o
  -8  15   3        702.49        729.02        91.61 o
  -7  15   3         61.08         54.34        58.94 o
  -6  15   3       2132.70       1829.38       124.51 o
  -5  15   3       1256.72       1324.65       115.60 o
  -4  15   3         35.18         80.04        46.06 o
  -3  15   3        275.08        333.27        52.91 o
  -2  15   3        542.92        595.26        58.73 o
  -1  15   3       1342.50       1299.98        75.37 o
   0  15   3        259.30        296.89        42.56 o
   1  15   3       3188.57       2835.11       106.75 o
   2  15   3         32.69         60.11        23.90 o
   3  15   3         36.20         59.86        34.73 o
   4  15   3         71.81        154.24        45.22 o
   5  15   3       1084.05       1148.52        95.79 o
   6  15   3        109.03         58.14        32.75 o
   7  15   3       2531.91       2357.71       223.93 o
   8  15   3        595.38        712.72        77.51 o
   9  15   3        542.13        560.60        50.59 o
  10  15   3          3.66         41.41        17.48 o
  11  15   3       1253.69       1251.82        70.08 o
  12  15   3       1172.25       1236.11        70.87 o
  13  15   3       1042.64       1139.84        89.78 o
  14  15   3        192.47        280.04        54.09 o
  15  15   3       1327.13       1469.93       119.90 o
  16  15   3         39.70         69.36        31.51 o
  17  15   3        273.51        420.89        68.20 o
  18  15   3        367.24        578.55        80.45 o
  19  15   3         95.03        191.44        46.26 o
  20  15   3        848.57        891.72       100.81 o
  21  15   3         28.07          2.52        39.80 o
  -8  16   3        704.12        643.26        88.49 o
  -7  16   3        361.52        527.15        82.87 o
  -6  16   3       1293.15       1322.92       115.02 o
  -5  16   3        119.50        131.32        42.48 o
  -4  16   3         15.28         71.63        25.35 o
  -3  16   3        290.54        268.63        42.70 o
  -2  16   3       2658.41       2490.53       120.55 o
  -1  16   3         53.30        147.95        30.97 o
   0  16   3       3519.52       3263.23       131.75 o
   1  16   3        552.77        609.40        76.82 o
   2  16   3         79.59         80.46        38.21 o
   3  16   3        247.42        263.60        56.78 o
   4  16   3       1521.54       1435.25       118.13 o
   5  16   3       1350.67       1414.23       117.63 o
   6  16   3        810.35        790.33        85.19 o
   7  16   3        251.48        328.56        60.67 o
   8  16   3        206.41        217.61        52.43 o
   9  16   3         15.91         32.58        36.27 o
  10  16   3         24.91         62.65        35.55 o
  11  16   3       1325.05       1456.58        77.39 o
  12  16   3        467.70        476.05        51.18 o
  13  16   3         18.61         53.78        24.13 o
  14  16   3        463.33        549.33       109.82 o
  15  16   3         27.30         42.79        25.05 o
  16  16   3          8.69         69.95        41.06 o
  17  16   3        540.63        792.45       131.99 o
  18  16   3         58.33        102.93        39.89 o
  19  16   3        957.90        896.06       100.17 o
  20  16   3         23.09        -25.72        26.96 o
  -7  17   3        867.21       1056.41       147.10 o
  -6  17   3         13.40         55.01        67.00 o
  -5  17   3         19.36        -24.23        24.23 o
  -4  17   3         13.21         29.57        37.96 o
  -3  17   3       1595.42       1588.34        89.17 o
  -2  17   3        173.13        206.54        38.06 o
  -1  17   3       1157.74       1260.71       108.79 o
   0  17   3        492.75        630.89        81.62 o
   1  17   3       1703.50       1810.37       119.29 o
   2  17   3         95.03        152.68        47.99 o
   3  17   3        272.19        212.56        53.92 o
   4  17   3       1421.72       1308.16       110.43 o
   5  17   3       2807.92       2630.16       144.09 o
   6  17   3        334.31        416.85        68.89 o
   7  17   3         94.83         75.78        40.17 o
   8  17   3         28.38         13.82        38.29 o
   9  17   3         50.09         38.95        29.89 o
  10  17   3       1372.68       1595.98       108.55 o
  11  17   3         40.09         23.15        28.72 o
  12  17   3       2927.21       2876.53       146.09 o
  13  17   3        101.98        110.01        28.04 o
  14  17   3         70.86        145.88        39.89 o
  15  17   3        206.25        239.83       102.01 o
  16  17   3        301.23        352.03        80.60 o
  17  17   3         28.84        100.95        37.52 o
  18  17   3       1952.22       1946.47       128.69 o
  19  17   3         58.48        128.35        46.46 o
  20  17   3       1134.55       1123.27       113.34 o
  -5  18   3         48.89        189.42        66.50 o
  -4  18   3        912.41        963.60        96.34 o
  -3  18   3        355.79        324.94        60.75 o
  -2  18   3        807.18        715.55        89.01 o
  -1  18   3        175.95        135.72        45.75 o
   0  18   3        209.72        326.65        60.18 o
   1  18   3       1514.16       1508.59       151.89 o
   2  18   3        393.31        441.89        72.68 o
   3  18   3       3859.74       3827.39       182.13 o
   4  18   3         20.01         66.03        59.70 o
   5  18   3       1528.99       1647.01       125.84 o
   6  18   3         79.29        113.17        45.09 o
   7  18   3         35.08         48.39        35.05 o
   8  18   3        114.67        232.11        58.50 o
   9  18   3       1670.14       1600.48       116.05 o
  10  18   3         53.05        122.63        56.67 o
  11  18   3       1168.87       1178.45       104.19 o
  12  18   3        355.61        429.25       111.84 o
  13  18   3       1975.40       1814.87       115.55 o
  14  18   3        335.05        407.55       100.75 o
  15  18   3         69.04         96.22        47.86 o
  16  18   3          2.33         71.83        32.49 o
  17  18   3        873.61        830.29        98.74 o
  18  18   3        306.49        499.26        76.59 o
  19  18   3       1450.77       1375.28       120.72 o
  -3  19   3         14.30         30.71        32.80 o
  -2  19   3       1402.52       1230.35       113.54 o
  -1  19   3         18.25         32.48        28.89 o
   0  19   3          6.79          4.70        30.23 o
   1  19   3        266.50        256.78        58.44 o
   2  19   3       1541.37       1390.30       120.93 o
   3  19   3          9.64         45.32        41.06 o
   4  19   3       1485.26       1348.72       116.63 o
   5  19   3        100.17         75.82        53.40 o
   6  19   3        143.19        173.60        50.55 o
   7  19   3        915.15        917.89       261.21 o
   8  19   3        337.73        407.43        70.71 o
   9  19   3        113.59        152.18        45.24 o
  10  19   3       1145.97       1015.99       100.94 o
  11  19   3         31.98          4.45        81.36 o
  12  19   3         37.72         76.29        30.99 o
  13  19   3        805.68       1010.01        96.52 o
  14  19   3        202.86        237.28        76.07 o
  15  19   3          7.69         39.80        41.31 o
  16  19   3        957.79       1146.59       159.19 o
  17  19   3        484.54        411.63        68.37 o
  18  19   3       1030.40       1243.49       113.81 o
  19  19   3         76.87        115.35        37.16 o
  -3  20   3        226.08        369.77        81.61 o
  -2  20   3          0.29         54.90        44.08 o
  -1  20   3        306.43        340.85        68.87 o
   0  20   3        138.97        194.50        84.38 o
   1  20   3        540.41        653.37        90.93 o
   2  20   3        193.05        213.08        55.22 o
   3  20   3        513.09        507.56        82.23 o
   4  20   3        133.81        166.50        51.14 o
   5  20   3        218.40        228.84        54.18 o
   6  20   3        220.85        339.92        68.97 o
   7  20   3         52.12         42.51        52.14 o
   8  20   3        348.00        398.73        71.73 o
   9  20   3       1106.70        957.23       109.32 o
  10  20   3        459.41        541.46        81.46 o
  11  20   3       2360.13       2169.19       134.94 o
  12  20   3        415.65        390.68        67.68 o
  13  20   3        157.82        332.51        59.67 o
  14  20   3          8.78         36.78        39.29 o
  15  20   3        260.15        342.06        96.72 o
  16  20   3        353.99        319.39        99.24 o
  17  20   3       1376.52       1132.48       162.72 o
  18  20   3        350.03        459.44       109.32 o
   0  21   3        344.23        386.30        72.20 o
   1  21   3        166.57        269.51        60.40 o
   2  21   3        627.36        603.26        87.93 o
   3  21   3          6.87        -25.44        25.44 o
   4  21   3        305.78        294.80        66.02 o
   5  21   3        106.42        244.73        59.31 o
   6  21   3          7.81        -26.19        26.19 o
   7  21   3        262.84        193.30        65.74 o
   8  21   3        895.11        856.52       100.42 o
   9  21   3        211.47        256.81        60.12 o
  10  21   3       1475.55       1470.32       125.35 o
  11  21   3          5.46         30.70        24.60 o
  12  21   3         99.21         89.71        37.08 o
  13  21   3          0.77        -18.25        24.24 o
  14  21   3        939.53        871.53       143.58 o
  15  21   3        288.53        279.09        86.65 o
  16  21   3        772.32        778.83       135.51 o
   3  22   3        996.96       1009.17       115.36 o
   4  22   3         12.34        133.98        42.03 o
   5  22   3        320.31        481.04       106.30 o
   6  22   3        137.94         67.24        87.91 o
   7  22   3        664.32        824.33       102.56 o
   8  22   3          1.55         50.00        34.50 o
   9  22   3       1210.55       1355.83       124.64 o
  10  22   3        243.45        269.43        61.22 o
  11  22   3        725.36        848.37       101.98 o
  12  22   3          4.04         23.89        31.81 o
  13  22   3         20.44         27.07        30.58 o
  14  22   3        751.99        825.18       144.08 o
  15  22   3        183.15        322.41        87.15 o
   7  23   3        202.11        288.63        76.32 o
   8  23   3        413.33        521.56        84.12 o
   9  23   3        388.93        467.39        83.46 o
  10  23   3        154.31        149.24        47.17 o
  11  23   3         54.96         57.73        50.13 o
  12  23   3        433.61        599.49       126.95 o
  13  23   3       1012.89       1177.82       159.19 o
  14  23   3        260.73        540.55        94.21 o
 -14 -22   4       1353.79       1254.90       156.17 o
 -13 -22   4        500.61        576.00       134.26 o
 -12 -22   4       2353.94       2213.01       143.91 o
 -11 -22   4       1243.48       1337.05       122.92 o
 -10 -22   4        261.85        295.57        67.76 o
  -9 -22   4        196.93        263.39        59.02 o
  -8 -22   4        238.29        323.16        70.08 o
  -7 -22   4       2152.92       2180.58       146.55 o
  -6 -22   4         18.47         57.02        29.87 o
  -5 -22   4       3967.39       4237.13       275.06 o
  -4 -22   4         11.40         18.91        63.48 o
 -15 -21   4       1945.79       2017.10       196.47 o
 -14 -21   4       1719.90       1828.37       131.17 o
 -13 -21   4        981.59        953.27       131.99 o
 -12 -21   4       3236.98       2930.44       228.71 o
 -11 -21   4        352.14        490.13        84.13 o
 -10 -21   4         22.61         76.65        43.07 o
  -9 -21   4        802.81        756.98        94.15 o
  -8 -21   4       4311.50       4211.21       248.86 o
  -7 -21   4         32.47         67.05        35.36 o
  -6 -21   4       2358.35       2161.30       144.93 o
  -5 -21   4        661.39        696.68        94.46 o
  -4 -21   4          1.06         53.35        32.94 o
  -3 -21   4          0.42        113.35        34.90 o
  -2 -21   4       1011.44       1185.73       132.74 o
  -1 -21   4        628.98        573.40        88.33 o
   0 -21   4        500.86        588.91       115.87 o
 -17 -20   4        101.07        229.22        59.45 o
 -16 -20   4        469.18        540.66        77.97 o
 -15 -20   4       2504.78       2276.55       208.06 o
 -14 -20   4        306.05        424.40        69.20 o
 -13 -20   4       3174.15       2915.96       159.58 o
 -12 -20   4         82.40        122.15        36.62 o
 -11 -20   4        109.51         35.32        28.54 o
 -10 -20   4        192.73        264.05        61.55 o
  -9 -20   4       4657.48       4204.86       200.16 o
  -8 -20   4       1005.21        975.40       118.13 o
  -7 -20   4       3391.36       3369.63       179.15 o
  -6 -20   4        852.42        914.89       104.51 o
  -5 -20   4          5.36        -24.24        24.24 o
  -4 -20   4          0.62         18.62        48.61 o
  -3 -20   4       2268.45       2222.53       143.18 o
  -2 -20   4       1645.06       1604.78       188.16 o
  -1 -20   4        793.75        813.49       111.59 o
   0 -20   4       1529.52       1674.32       128.03 o
   1 -20   4          8.60         12.88        28.59 o
   2 -20   4        271.87        321.91        79.60 o
 -18 -19   4        146.43        192.94        63.98 o
 -17 -19   4         35.71         56.03        30.28 o
 -16 -19   4       5354.01       5202.61       223.98 o
 -15 -19   4         13.00          6.73        29.47 o
 -14 -19   4       2555.78       2503.46       118.57 o
 -13 -19   4       1093.57       1273.39       110.74 o
 -12 -19   4          0.28         20.47        78.59 o
 -11 -19   4        207.70        165.65        50.63 o
 -10 -19   4       2660.35       2661.70       150.14 o
  -9 -19   4       2204.61       2279.24       139.17 o
  -8 -19   4       3239.01       3204.79       169.38 o
  -7 -19   4        315.27        443.49       161.21 o
  -6 -19   4         40.62         48.90        46.85 o
  -5 -19   4        424.95        458.36       102.01 o
  -4 -19   4        811.05        922.11       100.10 o
  -3 -19   4       2156.87       2052.46       134.60 o
  -2 -19   4        153.91        177.10        48.77 o
  -1 -19   4       2088.68       1933.79       136.75 o
   0 -19   4        508.55        584.04        94.71 o
   1 -19   4          5.10         48.20        49.37 o
   2 -19   4          1.55         29.73        27.92 o
   3 -19   4       2282.41       2408.34       144.28 o
 -18 -18   4         46.04         43.70        32.12 o
 -17 -18   4       3015.96       3177.69       172.09 o
 -16 -18   4        614.72        648.88        87.40 o
 -15 -18   4       2228.61       2162.17       132.12 o
 -14 -18   4        446.33        471.39        69.89 o
 -13 -18   4         74.87        136.64        34.94 o
 -12 -18   4        454.30        502.28        56.58 o
 -11 -18   4       1013.19       1063.28       144.83 o
 -10 -18   4       2722.52       2656.50       147.01 o
  -9 -18   4        868.97        886.94        93.32 o
  -8 -18   4       1774.22       1700.77       117.91 o
  -7 -18   4         10.49          2.77        40.81 o
  -6 -18   4        197.51        211.30        55.54 o
  -5 -18   4        265.51        356.43        65.66 o
  -4 -18   4       4750.48       4485.07       358.43 o
  -3 -18   4        322.98        464.24        75.16 o
  -2 -18   4       1962.06       1918.97       131.98 o
  -1 -18   4          0.06          4.18        26.86 o
   0 -18   4        156.54        250.61        59.95 o
   1 -18   4        947.02       1023.11       165.74 o
   2 -18   4        347.96        350.88        65.69 o
   3 -18   4         89.41         38.55        25.02 o
   4 -18   4        195.56        319.39        79.60 o
   5 -18   4        374.59        377.83        98.74 o
 -19 -17   4         26.23         50.07        77.08 o
 -18 -17   4        964.45       1211.64       117.48 o
 -17 -17   4       1906.57       1908.30       135.09 o
 -16 -17   4       1188.07       1037.65       181.61 o
 -15 -17   4       2686.91       2738.69       173.80 o
 -14 -17   4        159.56        195.02        44.73 o
 -13 -17   4        529.11        642.45        62.61 o
 -12 -17   4       1496.09       1659.01       102.73 o
 -11 -17   4       2640.62       2650.82       115.29 o
 -10 -17   4        173.97        243.13        39.83 o
  -9 -17   4       3062.70       2887.82       151.33 o
  -8 -17   4        338.50        294.98        61.22 o
  -7 -17   4        286.30        305.34        60.40 o
  -6 -17   4         31.35         33.71        33.24 o
  -5 -17   4       3828.58       3407.52       168.67 o
  -4 -17   4          2.98         54.24        38.11 o
  -3 -17   4       1924.38       2036.20       128.00 o
  -2 -17   4         35.11         49.26        29.05 o
  -1 -17   4         11.37         86.16        38.78 o
   0 -17   4       2017.41       2026.57       126.80 o
   1 -17   4        356.42        554.03        77.29 o
   2 -17   4        895.01        961.84        97.78 o
   3 -17   4         33.26         37.68        31.63 o
   4 -17   4         79.73         98.73        33.12 o
   5 -17   4          1.58         72.04        48.87 o
   6 -17   4        286.30        425.69        99.75 o
 -19 -16   4       1567.82       1654.34       136.65 o
 -18 -16   4       2630.45       2538.35       153.05 o
 -17 -16   4        893.72       1100.74       156.67 o
 -16 -16   4       2323.17       2112.11       338.53 o
 -15 -16   4        667.38        590.89       112.09 o
 -14 -16   4        838.09        951.05        93.20 o
 -13 -16   4          1.89         33.93        18.85 o
 -12 -16   4       4878.69       4895.32       160.50 o
 -11 -16   4          0.95         20.03        19.60 o
 -10 -16   4       3870.35       3794.14       134.45 o
  -9 -16   4          0.45          9.70        19.32 o
  -8 -16   4        899.24       1044.81        69.03 o
  -7 -16   4        308.87        352.94        81.36 o
  -6 -16   4       1137.29       1069.53       111.33 o
  -5 -16   4       1756.20       1647.06       112.15 o
  -4 -16   4        803.26        772.05        85.67 o
  -3 -16   4        108.57        126.49        70.78 o
  -2 -16   4          0.38         70.75        34.57 o
  -1 -16   4       4576.15       4303.98       187.36 o
   0 -16   4         64.17        141.12        88.41 o
   1 -16   4        819.61        925.26        92.65 o
   2 -16   4        530.67        475.23        69.59 o
   3 -16   4         98.04        103.41        33.78 o
   4 -16   4       2959.52       2961.44       154.09 o
   5 -16   4        369.75        337.53        87.66 o
   6 -16   4        845.66        851.88       134.51 o
   7 -16   4          2.42         -8.06        38.79 o
   8 -16   4         20.02         25.19        38.79 o
 -20 -15   4        395.79        474.36        78.73 o
 -19 -15   4       1275.21       1227.46       117.89 o
 -18 -15   4        526.33        497.59        79.64 o
 -17 -15   4       2454.90       2223.50       138.29 o
 -16 -15   4          0.23         66.99        26.96 o
 -15 -15   4        308.60        401.83        63.41 o
 -14 -15   4        180.36        302.50        55.86 o
 -13 -15   4       3227.69       3168.04       122.10 o
 -12 -15   4        188.39        222.57        38.75 o
 -11 -15   4         64.59        125.50        30.35 o
 -10 -15   4          1.47         35.17        18.58 o
  -9 -15   4         37.03         89.62        27.27 o
  -8 -15   4       1629.21       1587.72        80.35 o
  -7 -15   4        792.25        865.15       129.70 o
  -6 -15   4        984.36       1036.74        93.48 o
  -5 -15   4       1825.94       1777.10       112.90 o
  -4 -15   4        822.73        761.39        82.10 o
  -3 -15   4        945.50        945.81        90.46 o
  -2 -15   4       2958.61       2861.14       143.17 o
  -1 -15   4        148.46         90.93        40.97 o
   0 -15   4        354.01        443.81        85.39 o
   1 -15   4        767.82        907.49        88.68 o
   2 -15   4        305.48        434.25        87.91 o
   3 -15   4       3401.35       3279.50       156.86 o
   4 -15   4        304.63        476.51        66.42 o
   5 -15   4        323.08        403.03        62.44 o
   6 -15   4        172.17        180.65        44.40 o
   7 -15   4          8.99         80.64        45.84 o
   8 -15   4        120.45        222.55        56.42 o
   9 -15   4       1074.58       1280.80       113.80 o
 -20 -14   4       1547.52       1479.99       128.06 o
 -19 -14   4        107.48        129.00        47.61 o
 -18 -14   4       1619.41       1509.80       146.09 o
 -17 -14   4        156.60        221.28        49.34 o
 -16 -14   4        171.35        296.63        54.83 o
 -15 -14   4       1052.33       1198.02       104.01 o
 -14 -14   4       4876.43       4721.21       403.52 o
 -13 -14   4        454.15        548.79        54.37 o
 -12 -14   4       2224.35       2137.18        95.88 o
 -11 -14   4       1367.01       1326.38        75.16 o
 -10 -14   4        269.80        232.66        39.19 o
  -9 -14   4        592.83        652.03        56.75 o
  -8 -14   4        265.10        340.35        43.37 o
  -7 -14   4       1418.05       1481.36        76.32 o
  -6 -14   4       1413.00       1414.67        72.31 o
  -5 -14   4         42.64         71.56        22.56 o
  -4 -14   4       2850.01       2536.82       129.97 o
  -3 -14   4        892.34        755.08        78.28 o
  -2 -14   4         51.71        102.80        37.75 o
  -1 -14   4         37.59         69.57        42.82 o
   0 -14   4       1662.80       1529.99       100.95 o
   1 -14   4         42.92         80.09        32.95 o
   2 -14   4       4175.88       3919.27       166.70 o
   3 -14   4        692.17        749.63        60.25 o
   4 -14   4        539.52        550.30        53.21 o
   5 -14   4        107.03        116.69        26.30 o
   6 -14   4         57.61         93.29        28.26 o
   7 -14   4       1260.51       1353.31       110.38 o
   8 -14   4       1288.79       1456.15       109.95 o
   9 -14   4       1690.25       1802.98       126.81 o
  10 -14   4         13.92         12.79        26.46 o
 -20 -13   4         30.08        184.12        51.44 o
 -19 -13   4       2163.16       1917.79       137.86 o
 -18 -13   4          0.67         18.00        25.16 o
 -17 -13   4        573.65        692.06        85.63 o
 -16 -13   4        259.20        394.10        67.50 o
 -15 -13   4        203.66        153.14        46.76 o
 -14 -13   4        718.32        688.44        80.58 o
 -13 -13   4       1492.91       1374.43       107.30 o
 -12 -13   4        803.91        794.22        62.96 o
 -11 -13   4       3171.66       2947.53       109.93 o
 -10 -13   4       1222.77       1162.50        68.71 o
  -9 -13   4       1292.63       1256.77       107.31 o
  -8 -13   4       1577.47       1363.60        69.12 o
  -7 -13   4       2509.71       2418.61        95.46 o
  -6 -13   4         61.09        102.52        24.91 o
  -5 -13   4       4904.79       4844.67       150.08 o
  -4 -13   4         69.32         90.74        21.72 o
  -3 -13   4        458.89        469.03        61.19 o
  -2 -13   4       1262.81       1166.00        90.30 o
  -1 -13   4       2510.39       2704.11       153.15 o
   0 -13   4       4152.77       3863.46       158.29 o
   1 -13   4       2361.36       2241.42        87.34 o
   2 -13   4       3390.95       3459.24       114.63 o
   3 -13   4        846.20        857.01        61.20 o
   4 -13   4         87.78        149.77        29.53 o
   5 -13   4       2490.88       2398.09       100.14 o
   6 -13   4       2567.70       2623.76       134.29 o
   7 -13   4        555.16        656.12        77.00 o
   8 -13   4       4575.53       4681.80       196.76 o
   9 -13   4        151.26        203.19        49.91 o
  10 -13   4        350.67        359.64        62.03 o
  11 -13   4        757.97        860.71        97.59 o
 -21 -12   4         50.85        154.11        56.67 o
 -20 -12   4       2042.81       1979.17       150.60 o
 -19 -12   4          4.30         46.10        32.42 o
 -18 -12   4         23.47         89.94        36.29 o
 -17 -12   4        460.93        494.62        98.49 o
 -16 -12   4        560.48        476.10        70.99 o
 -15 -12   4       3188.74       2984.65       151.75 o
 -14 -12   4       2345.77       2218.66       127.21 o
 -13 -12   4        486.02        414.17        62.52 o
 -12 -12   4        645.68        753.19       105.34 o
 -11 -12   4       2619.13       2559.33        98.86 o
 -10 -12   4        967.33        854.55        60.80 o
  -9 -12   4       6246.81       5928.68       140.54 o
  -8 -12   4        350.25        424.17        36.45 o
  -7 -12   4       4963.75       4817.45       115.98 o
  -6 -12   4       5642.05       5487.51       115.26 o
  -5 -12   4         20.31         67.94        18.14 o
  -4 -12   4        318.27        331.77        30.05 o
  -3 -12   4        363.93        564.13        61.18 o
  -2 -12   4       4122.80       4087.14       149.42 o
  -1 -12   4       5094.15       4721.32       122.86 o
   0 -12   4       4487.90       4331.37        99.71 o
   1 -12   4      10117.66       9126.89       392.20 o
   2 -12   4         89.06        103.08        27.15 o
   3 -12   4          2.33         17.26        16.59 o
   4 -12   4         24.91         61.96        21.62 o
   5 -12   4       7060.94       7024.15       182.80 o
   6 -12   4        152.01        305.84        52.50 o
   7 -12   4       4914.03       4806.55       189.60 o
   8 -12   4       1238.86       1311.52       105.62 o
   9 -12   4         14.59         40.44        63.98 o
  10 -12   4          1.24         34.49        30.80 o
  11 -12   4       2637.06       2617.40       151.18 o
  12 -12   4        684.62        734.24        92.01 o
 -21 -11   4        637.82        720.90        97.89 o
 -20 -11   4         46.42         -7.93        37.53 o
 -19 -11   4          1.95         19.55        27.17 o
 -18 -11   4        478.67        660.64        86.28 o
 -17 -11   4        371.53        317.65        59.40 o
 -16 -11   4        748.70        765.05        86.91 o
 -15 -11   4       1108.37       1072.20        97.37 o
 -14 -11   4       1464.71       1218.85        99.73 o
 -13 -11   4       5549.80       5539.94       201.06 o
 -12 -11   4         43.51        139.16        29.05 o
 -11 -11   4       1024.09        842.67        97.45 o
 -10 -11   4        756.06        634.86        47.46 o
  -9 -11   4       5022.90       5150.03       129.07 o
  -8 -11   4      11779.41      11566.41       186.99 o
  -7 -11   4       4589.98       4692.87       103.04 o
  -6 -11   4       5516.53       5720.74       116.11 o
  -5 -11   4        136.95        116.71        21.19 o
  -4 -11   4        114.18        160.42        22.61 o
  -3 -11   4          7.13         42.32        26.30 o
  -2 -11   4      17362.25      17362.24       213.06 o
  -1 -11   4        839.17        842.34        42.81 o
   0 -11   4       2955.33       3038.14       140.97 o
   1 -11   4        268.30        327.90        30.29 o
   2 -11   4         67.74        157.27        26.76 o
   3 -11   4        941.44        935.36        55.83 o
   4 -11   4      20267.03      19827.81       364.66 o
   5 -11   4        750.78        758.52        57.51 o
   6 -11   4       3621.75       3455.57       116.86 o
   7 -11   4       2383.01       2257.35       121.12 o
   8 -11   4        774.97        862.23        84.06 o
   9 -11   4          3.84         63.32        28.43 o
  10 -11   4       2881.43       2783.86       148.22 o
  11 -11   4       3009.66       2871.87       155.66 o
  12 -11   4        177.43        214.69        46.52 o
  13 -11   4       1382.56       1532.07       129.52 o
 -21 -10   4        353.14        380.31        76.85 o
 -20 -10   4         10.29         19.62        29.56 o
 -19 -10   4         99.40         92.38        31.68 o
 -18 -10   4        101.45         87.73        57.93 o
 -17 -10   4       1198.16       1234.48       110.42 o
 -16 -10   4        508.40        579.96       106.04 o
 -15 -10   4        731.87        641.17        77.47 o
 -14 -10   4       2092.21       1810.32       111.28 o
 -13 -10   4         99.74         85.11        35.43 o
 -12 -10   4        118.34        159.36        26.91 o
 -11 -10   4       3045.10       2844.89       154.27 o
 -10 -10   4         42.42         90.31        23.03 o
  -9 -10   4       1292.94       1341.83        54.70 o
  -8 -10   4        753.38        723.53        41.83 o
  -7 -10   4       3037.95       2952.72       120.31 o
  -6 -10   4         91.56        105.55        19.90 o
  -5 -10   4        856.81        775.82        39.23 o
  -4 -10   4          1.70         42.14        14.39 o
  -3 -10   4      26410.60      26996.81       334.00 o
  -2 -10   4        361.77        384.61        20.38 o
  -1 -10   4      13836.16      13981.26       176.39 o
   0 -10   4       3803.65       3725.60        71.94 o
   1 -10   4       3319.70       3375.54        69.04 o
   2 -10   4        182.96        271.33        28.41 o
   3 -10   4      18835.93      18318.91       288.45 o
   4 -10   4       8648.49       8551.88       192.25 o
   5 -10   4       4217.45       3885.80       119.06 o
   6 -10   4       3880.63       3790.71       119.47 o
   7 -10   4       1254.83       1247.74        90.46 o
   8 -10   4         74.74         97.04        86.65 o
   9 -10   4        811.63        914.49        88.46 o
  10 -10   4       8675.07       8320.15       275.71 o
  11 -10   4        196.82        223.08        48.97 o
  12 -10   4       1478.49       1435.08       119.08 o
  13 -10   4        428.96        498.23        77.66 o
  14 -10   4       1014.32       1202.78       115.28 o
 -21  -9   4         88.22        100.28        71.03 o
 -20  -9   4        228.54        247.70        56.42 o
 -19  -9   4         64.23         91.55        38.65 o
 -18  -9   4        977.34        978.75       103.53 o
 -17  -9   4        257.08        329.30        62.51 o
 -16  -9   4       1310.44       1303.47       106.85 o
 -15  -9   4        568.03        456.11        66.94 o
 -14  -9   4        418.36        434.67        63.04 o
 -13  -9   4          2.05          6.28        23.69 o
 -12  -9   4       4865.63       4577.63       194.71 o
 -11  -9   4       2145.81       2118.03       102.79 o
 -10  -9   4      17023.79      17749.45       269.56 o
  -9  -9   4        641.39        775.01        74.38 o
  -8  -9   4       7920.86       8170.93       142.21 o
  -7  -9   4        993.72       1042.58        44.79 o
  -6  -9   4        431.19        462.63        30.68 o
  -5  -9   4        135.51        173.63        21.11 o
  -4  -9   4      20742.78      20526.86       261.94 o
  -3  -9   4       5069.84       5124.17        80.35 o
  -2  -9   4       8527.23       8403.50       115.21 o
  -1  -9   4       1718.67       1700.84        41.99 o
   0  -9   4       8420.17       8958.44       124.24 o
   1  -9   4         75.02         84.08        12.99 o
   2  -9   4       6036.21       5979.06        98.88 o
   3  -9   4       8739.68       8594.37       146.42 o
   4  -9   4       1588.36       1619.01        62.26 o
   5  -9   4       3059.63       2747.97       195.00 o
   6  -9   4       2699.07       2618.91        93.10 o
   7  -9   4       5144.46       4947.70       178.46 o
   8  -9   4        714.41        705.94        73.15 o
   9  -9   4      10489.58      10201.14       298.85 o
  10  -9   4         92.33        154.90        43.32 o
  11  -9   4        799.49        969.07        93.86 o
  12  -9   4       1914.07       1975.00       274.30 o
  13  -9   4       1474.14       1451.02       120.40 o
  14  -9   4          0.39         29.55        27.11 o
 -21  -8   4         74.84        118.94        42.06 o
 -20  -8   4         11.32         31.98        31.51 o
 -19  -8   4       2043.16       1987.11       133.76 o
 -18  -8   4         56.63         83.51        36.78 o
 -17  -8   4       2377.99       2146.17       130.32 o
 -16  -8   4        115.72        205.42        47.41 o
 -15  -8   4        390.83        447.13        66.25 o
 -14  -8   4          0.93         51.84        30.73 o
 -13  -8   4       3223.37       3044.84       139.46 o
 -12  -8   4       1273.48       1090.45        85.66 o
 -11  -8   4       7159.84       7421.70       171.04 o
 -10  -8   4         56.58        100.24        19.14 o
  -9  -8   4       4199.32       4232.82        94.22 o
  -8  -8   4         16.40         50.55        15.24 o
  -7  -8   4        280.58        313.16        26.07 o
  -6  -8   4       4311.83       4469.05        89.44 o
  -5  -8   4      10891.84      10538.77       155.24 o
  -4  -8   4       5984.28       5679.39        99.30 o
  -3  -8   4       3852.22       3890.26        87.24 o
  -2  -8   4       2272.08       2220.01        45.07 o
  -1  -8   4         74.21        128.21        20.16 o
   0  -8   4      11698.97      11680.32       146.40 o
   1  -8   4       2219.57       2145.62        48.59 o
   2  -8   4      18031.51      17715.75       211.48 o
   3  -8   4       2691.02       2801.90        60.18 o
   4  -8   4       1774.57       1758.80        51.29 o
   5  -8   4        279.20        234.62        27.35 o
   6  -8   4       3428.29       3280.29       101.82 o
   7  -8   4        104.91         94.31        33.63 o
   8  -8   4      13414.69      13366.99       341.95 o
   9  -8   4       1511.56       1360.09        93.09 o
  10  -8   4       1741.89       1717.89       200.75 o
  11  -8   4        578.47        511.57        69.44 o
  12  -8   4        438.73        576.84        76.70 o
  13  -8   4        172.73        264.04        55.35 o
  14  -8   4       1719.75       1352.76       117.52 o
  15  -8   4        898.66       1111.35       148.11 o
 -21  -7   4        172.28        234.70        56.27 o
 -20  -7   4        782.06        905.15       101.87 o
 -19  -7   4          6.39         17.63        27.59 o
 -18  -7   4       2919.66       3027.18       159.88 o
 -17  -7   4        622.69        610.76        80.26 o
 -16  -7   4        163.10        188.40        62.47 o
 -15  -7   4        207.47        223.96       100.75 o
 -14  -7   4        803.75        746.47       136.52 o
 -13  -7   4         42.63         61.69        33.98 o
 -12  -7   4       7233.79       6702.67       211.24 o
 -11  -7   4         44.59         50.55        27.97 o
 -10  -7   4       1909.71       1931.65        60.20 o
  -9  -7   4       4963.96       5038.06       101.91 o
  -8  -7   4        880.27        842.50        38.60 o
  -7  -7   4      10443.14      10519.71       158.68 o
  -6  -7   4       6515.86       6198.50       107.00 o
  -5  -7   4      11938.76      11584.02       162.80 o
  -4  -7   4       1040.84       1067.96        36.46 o
  -3  -7   4       4542.73       4190.18        76.35 o
  -2  -7   4       9133.34       9876.16       121.65 o
  -1  -7   4      18123.50      18763.18       206.73 o
   0  -7   4       9320.55       9902.32       124.74 o
   1  -7   4      17516.23      17462.80       233.74 o
   2  -7   4        236.06        334.26        19.52 o
   3  -7   4      10134.29      10361.12       138.66 o
   4  -7   4       1328.21       1330.11        40.10 o
   5  -7   4       7709.69       7553.48       140.08 o
   6  -7   4         65.05         87.99        14.07 o
   7  -7   4      12147.79      11597.46       293.35 o
   8  -7   4        274.45        310.50        50.40 o
   9  -7   4        630.89        733.21        72.27 o
  10  -7   4         51.52         80.46        37.28 o
  11  -7   4       1954.22       1888.88       136.77 o
  12  -7   4       2968.47       2838.73       146.59 o
  13  -7   4        820.63        862.15       160.45 o
  14  -7   4       1775.28       1895.29       172.79 o
  15  -7   4          0.75          8.26        30.69 o
  16  -7   4         83.61        114.09        45.59 o
 -21  -6   4        467.57        647.73        86.71 o
 -20  -6   4        123.46        188.41        49.93 o
 -19  -6   4       1063.40       1174.40       120.15 o
 -18  -6   4          5.57         61.85        47.35 o
 -17  -6   4        277.38        382.16        95.72 o
 -16  -6   4        621.72        672.17       154.41 o
 -15  -6   4       1110.03       1103.40        94.66 o
 -14  -6   4       3722.16       3707.06       157.80 o
 -13  -6   4        784.57        814.33        76.04 o
 -12  -6   4       6825.75       6203.43       347.31 o
 -11  -6   4       1183.02       1050.76        54.36 o
 -10  -6   4       2778.63       2719.13        61.00 o
  -9  -6   4        142.02        128.11        17.16 o
  -8  -6   4       7334.38       7906.85       113.88 o
  -7  -6   4       5583.69       5401.76        82.94 o
  -6  -6   4      19065.98      19003.46       240.28 o
  -5  -6   4       5386.12       5924.62        97.85 o
  -4  -6   4       5650.10       5342.97        88.49 o
  -3  -6   4       1212.75       1111.33        34.37 o
  -2  -6   4       6578.00       6117.55        93.05 o
  -1  -6   4       5282.41       5779.73        78.32 o
   0  -6   4       4504.37       4177.08        63.92 o
   1  -6   4       1373.71       1188.21        33.01 o
   2  -6   4        167.43        161.89        14.49 o
   3  -6   4       4451.75       4911.35        79.37 o
   4  -6   4       3034.60       3002.48        60.65 o
   5  -6   4       5392.96       5328.71        90.35 o
   6  -6   4      19104.68      19183.60       234.44 o
   7  -6   4       2093.53       2065.39        69.86 o
   8  -6   4         24.38         60.30        17.32 o
   9  -6   4         56.45         67.29        40.30 o
  10  -6   4        318.08        353.29        56.59 o
  11  -6   4       1493.74       1510.62       103.83 o
  12  -6   4        307.89        259.13        55.67 o
  13  -6   4       3591.53       3346.77       162.59 o
  14  -6   4         81.17        109.86        39.80 o
  15  -6   4         94.38        166.75        67.00 o
  16  -6   4         39.53         72.86        34.50 o
 -21  -5   4         96.27         63.48        42.32 o
 -20  -5   4        334.75        236.81        55.68 o
 -19  -5   4        242.59        326.61       125.94 o
 -18  -5   4        381.56        341.66        60.96 o
 -17  -5   4         19.85         34.21        39.55 o
 -16  -5   4          2.98         20.04        25.26 o
 -15  -5   4       1734.57       1659.64        80.65 o
 -14  -5   4        909.42        928.18        66.31 o
 -13  -5   4        872.94        883.86        57.25 o
 -12  -5   4       5170.63       4764.63       352.43 o
 -11  -5   4       1537.10       1336.63        60.92 o
 -10  -5   4        607.11        663.33        31.01 o
  -9  -5   4       4238.74       4067.63        75.12 o
  -8  -5   4        129.06        158.78        14.78 o
  -7  -5   4       4266.62       3935.44        67.21 o
  -6  -5   4       3375.33       3642.44        71.72 o
  -5  -5   4       4030.04       4031.25        85.29 o
  -4  -5   4         27.73         24.28         9.60 o
  -3  -5   4      13873.33      13940.93       172.54 o
  -2  -5   4       2322.99       2365.77        47.11 o
  -1  -5   4      48350.44      53805.53       520.47 o
   0  -5   4        655.62        438.59        17.27 o
   1  -5   4      10942.19      11157.43       130.64 o
   2  -5   4       2049.95       2328.61        48.33 o
   3  -5   4       2355.24       2337.78        63.05 o
   4  -5   4        600.53        552.78        23.72 o
   5  -5   4       8395.20       8252.85       117.55 o
   6  -5   4      10919.25      11277.73       159.55 o
   7  -5   4       1201.84       1119.87        44.04 o
   8  -5   4          0.96         19.76        22.18 o
   9  -5   4          3.92         19.56        36.00 o
  10  -5   4       5268.57       5274.48       143.42 o
  11  -5   4         33.29         98.11        32.75 o
  12  -5   4       4123.90       4166.09       174.31 o
  13  -5   4         35.72         88.91        33.06 o
  14  -5   4        446.13        485.78        71.41 o
  15  -5   4        240.44        270.83        55.56 o
  16  -5   4        744.76        721.39        89.79 o
  17  -5   4        131.98        151.36        44.25 o
 -20  -4   4        256.98        199.89        51.01 o
 -19  -4   4        354.00        334.06        89.67 o
 -18  -4   4        169.63        179.70        46.05 o
 -17  -4   4        482.75        497.02        71.05 o
 -16  -4   4       1411.07       1585.68        84.94 o
 -15  -4   4        108.05        155.95        33.08 o
 -14  -4   4       4749.35       4678.85       140.04 o
 -13  -4   4       1231.28       1131.92        63.81 o
 -12  -4   4       1063.02       1063.55        68.49 o
 -11  -4   4          4.43          4.00        14.23 o
 -10  -4   4        895.77        910.04        43.02 o
  -9  -4   4         69.03        182.72        30.84 o
  -8  -4   4      14100.88      13938.13       172.92 o
  -7  -4   4       2122.99       2258.93        47.49 o
  -6  -4   4       8936.48      10141.64       126.64 o
  -5  -4   4          3.00         26.17         8.98 o
  -4  -4   4       1618.33       1540.54        38.44 o
  -3  -4   4       7643.25       8259.19       110.37 o
  -2  -4   4       5747.80       6024.57        83.72 o
  -1  -4   4       3027.96       2715.67        46.54 o
   0  -4   4      13395.56      13437.70       144.09 o
   1  -4   4       3069.76       3007.14        47.14 o
   2  -4   4        405.62        596.40        21.97 o
   3  -4   4       2546.06       2453.19        50.15 o
   4  -4   4      11835.80      12857.45       155.54 o
   5  -4   4       4171.89       4153.69        71.34 o
   6  -4   4       2574.39       2822.87        78.29 o
   7  -4   4        245.49        291.54        25.83 o
   8  -4   4       1940.79       1777.94        63.72 o
   9  -4   4       5676.70       5415.23       139.88 o
  10  -4   4          6.63         17.18        19.34 o
  11  -4   4       4614.85       4385.38       180.83 o
  12  -4   4        202.80        194.66        33.97 o
  13  -4   4        611.48        565.40        71.44 o
  14  -4   4        113.26        164.66        44.73 o
  15  -4   4        429.17        466.90       109.07 o
  16  -4   4        177.62        159.00        42.82 o
  17  -4   4        701.00        813.08       194.71 o
  18  -4   4        146.15        192.99        57.37 o
 -20  -3   4        444.55        720.39       134.51 o
 -19  -3   4         70.97        201.09        58.44 o
 -18  -3   4         65.94        105.74        36.05 o
 -17  -3   4       1168.52       1312.65        81.61 o
 -16  -3   4          7.57         50.31        27.33 o
 -15  -3   4       2247.14       2175.58        94.68 o
 -14  -3   4        186.23        193.30        34.31 o
 -13  -3   4       1479.20       1562.41        73.85 o
 -12  -3   4         16.01         57.41        19.69 o
 -11  -3   4       2707.44       2454.52        86.59 o
 -10  -3   4        515.04        524.16        37.42 o
  -9  -3   4       6213.82       6098.37       129.20 o
  -8  -3   4          2.31         36.96         8.08 o
  -7  -3   4      10700.58      11467.59       144.59 o
  -6  -3   4       2860.02       3113.20        54.85 o
  -5  -3   4        338.89        421.36        26.50 o
  -4  -3   4        737.38        804.77        43.35 o
  -3  -3   4      12521.58      13435.95       160.54 o
  -2  -3   4      26445.78      26526.40       390.65 o
  -1  -3   4      26007.61      26596.30       287.81 o
   0  -3   4        513.50        425.20        14.21 o
   1  -3   4       1343.21       1722.16        31.22 o
   2  -3   4       5481.79       5950.31        84.20 o
   3  -3   4       1550.24       1521.06        35.60 o
   4  -3   4      24914.57      27010.43       284.90 o
   5  -3   4       9899.28      11109.97       139.77 o
   6  -3   4       1453.67       1276.84        47.28 o
   7  -3   4         98.70        115.39        18.27 o
   8  -3   4        580.00        581.97        34.88 o
   9  -3   4         52.59        113.05        23.42 o
  10  -3   4       8227.90       7647.25       181.32 o
  11  -3   4         45.88         80.18        24.99 o
  12  -3   4       3133.26       2887.75       167.04 o
  13  -3   4          3.33         26.24        24.33 o
  14  -3   4         10.09         40.05        29.62 o
  15  -3   4        114.58        142.08        65.74 o
  16  -3   4        844.89        849.33        90.48 o
  17  -3   4        231.69        256.56        67.00 o
  18  -3   4        467.94        437.53        75.95 o
 -20  -2   4          3.03         36.78        46.85 o
 -19  -2   4         11.12          1.45        52.14 o
 -18  -2   4         10.17         63.30        22.04 o
 -17  -2   4         82.83        140.66        32.99 o
 -16  -2   4       6982.50       6550.69       193.28 o
 -15  -2   4        476.83        475.76        51.48 o
 -14  -2   4       2564.05       2662.71       103.02 o
 -13  -2   4        172.75        166.08        30.99 o
 -12  -2   4        115.44        135.08        28.05 o
 -11  -2   4        561.26        565.70        45.59 o
 -10  -2   4      18344.87      18576.66       255.20 o
  -9  -2   4       5579.04       5736.36        93.63 o
  -8  -2   4       3830.46       4057.16        71.89 o
  -7  -2   4       2051.95       2260.58        47.67 o
  -6  -2   4       1643.34       1696.00        43.53 o
  -5  -2   4      12143.27      12542.58       145.80 o
  -4  -2   4      21323.58      23080.43       239.10 o
  -3  -2   4      28011.89      30481.15       365.65 o
  -2  -2   4      17278.01      17855.52       198.32 o
  -1  -2   4         82.60        270.26        87.66 o
   0  -2   4       7934.51       7796.33       161.10 o
   1  -2   4       1047.97        934.33        20.26 o
   2  -2   4       3590.52       4144.72        61.79 o
   3  -2   4      47449.09      49886.16       541.91 o
   4  -2   4        841.88       1029.70        26.99 o
   5  -2   4      18261.66      18732.26       209.19 o
   6  -2   4         13.99         55.84        12.58 o
   7  -2   4       3793.15       3898.01        68.11 o
   8  -2   4       1332.76       1320.46        48.33 o
   9  -2   4       7050.65       6788.81       139.67 o
  10  -2   4       2002.55       1855.54        86.88 o
  11  -2   4       3408.12       3125.56       144.31 o
  12  -2   4        590.45        492.87        50.12 o
  13  -2   4        277.61        277.04        41.71 o
  14  -2   4       1724.14       1886.74        91.51 o
  15  -2   4        944.40       1058.90        75.63 o
  16  -2   4       1795.14       1710.11       117.12 o
  17  -2   4         57.32         89.38        84.89 o
  18  -2   4       1316.79       1180.30       109.69 o
  19  -2   4          0.49         29.24        31.20 o
 -19  -1   4        261.11        280.19        57.31 o
 -18  -1   4        158.27        262.81        53.10 o
 -17  -1   4       1239.60       1340.87       109.25 o
 -16  -1   4          2.60         15.25        18.27 o
 -15  -1   4        796.77        910.56        68.00 o
 -14  -1   4        347.94        392.83        45.78 o
 -13  -1   4          3.79         -1.24        14.23 o
 -12  -1   4       1233.25       1197.13        64.23 o
 -11  -1   4       5432.38       5025.78       133.44 o
 -10  -1   4       1388.55       1331.59        61.09 o
  -9  -1   4       8637.61       9226.77       151.86 o
  -8  -1   4       4056.50       3996.55        71.47 o
  -7  -1   4        874.45        911.84        29.36 o
  -6  -1   4       1508.65       1404.60        34.48 o
  -5  -1   4      25586.23      26537.16       278.39 o
  -4  -1   4      40792.28      42198.16       417.55 o
  -3  -1   4      12262.97      12908.42       140.03 o
  -2  -1   4       8766.16       9688.82       128.03 o
  -1  -1   4       1452.92       1128.17        24.37 o
   0  -1   4      33179.66      37155.45       662.72 o
   1  -1   4       1095.90       1382.08        26.09 o
   2  -1   4      86366.40      89784.88       943.94 o
   3  -1   4      15781.77      18139.52       210.55 o
   4  -1   4       7354.15       7566.76       106.21 o
   5  -1   4         39.74         30.49        10.86 o
   6  -1   4        942.14        851.95        33.14 o
   7  -1   4       1169.49       1130.12        45.20 o
   8  -1   4      20510.29      20758.24       271.28 o
   9  -1   4       4390.41       4112.33       100.14 o
  10  -1   4       5832.73       5318.17       150.41 o
  11  -1   4       1641.96       1512.11       114.75 o
  12  -1   4        503.82        428.66        44.69 o
  13  -1   4        419.02        380.48        46.92 o
  14  -1   4       1482.09       1566.54        83.88 o
  15  -1   4       3018.09       2841.44       115.51 o
  16  -1   4       1074.54       1193.71        78.89 o
  17  -1   4        447.72        552.47        76.22 o
  18  -1   4        227.94        309.59        61.32 o
  19  -1   4        433.97        427.23        70.72 o
 -19   0   4         52.52         79.28        28.58 o
 -18   0   4       1892.90       1744.21       186.90 o
 -17   0   4       3891.92       3408.32       166.47 o
 -16   0   4        647.81        776.44        84.63 o
 -15   0   4       1819.25       1699.55        84.76 o
 -14   0   4       2564.70       2516.30       101.20 o
 -13   0   4       1264.06       1269.51        69.54 o
 -12   0   4      10728.29      10673.47       229.61 o
 -11   0   4      20819.14      21581.46       458.81 o
 -10   0   4        104.59         97.59        22.77 o
  -9   0   4       3558.27       3328.92        87.25 o
  -8   0   4       7065.45       7676.90       114.21 o
  -7   0   4       8365.47       8273.49       129.39 o
  -6   0   4        740.65        629.67        24.59 o
  -5   0   4      41697.23      44585.41       448.22 o
  -4   0   4       2411.05       2369.07        45.38 o
  -3   0   4         70.78        142.52        11.34 o
  -2   0   4      27757.82      29721.81       292.92 o
  -1   0   4        648.87        635.96        23.04 o
   0   0   4       4169.93       4114.97        70.53 o
   1   0   4      51350.55      52840.93       709.71 o
   2   0   4       1133.06       1127.60        34.63 o
   3   0   4      13938.25      15301.45       177.85 o
   4   0   4       7062.43       6922.10        97.99 o
   5   0   4       6122.85       5956.75        92.65 o
   6   0   4       3562.08       3317.32        83.43 o
   7   0   4      10371.75       9882.32       146.87 o
   8   0   4      10865.47      10158.29       156.47 o
   9   0   4       1008.43       1009.58        44.08 o
  10   0   4       3228.07       3367.35       101.65 o
  11   0   4       1467.43       1366.46        65.89 o
  12   0   4       3166.41       2680.33        97.98 o
  13   0   4        117.63        117.29        28.10 o
  14   0   4       5839.70       5318.71       158.88 o
  15   0   4         38.85         82.51        30.18 o
  16   0   4        489.17        421.95        52.98 o
  17   0   4        294.39        340.59        50.22 o
  18   0   4        788.08        965.48       100.07 o
  19   0   4          0.41         -9.31        28.24 o
  20   0   4       1119.73       1085.60       108.99 o
 -19   1   4       1935.56       2094.31       140.01 o
 -18   1   4       1232.67       1219.74       179.85 o
 -17   1   4        690.48        851.96        92.01 o
 -16   1   4        186.30        202.90        47.90 o
 -15   1   4         90.41        155.74        41.06 o
 -14   1   4        401.14        419.07        47.92 o
 -13   1   4       2457.69       2176.80        91.49 o
 -12   1   4       9095.48       8959.34       205.23 o
 -11   1   4        399.74        509.41        69.13 o
 -10   1   4       4994.37       4752.99       125.71 o
  -9   1   4       1159.54       1055.40        84.42 o
  -8   1   4       4553.56       4371.87        78.46 o
  -7   1   4         57.29        100.57        16.25 o
  -6   1   4      60376.12      63266.69       630.59 o
  -5   1   4      19738.35      19940.12       221.14 o
  -4   1   4      25152.46      25961.83       272.00 o
  -3   1   4      15656.73      16492.30       178.11 o
  -2   1   4      16629.93      17234.71       180.46 o
  -1   1   4      42410.02      45532.39       527.13 o
   0   1   4      92080.38      92275.35      1230.17 o
   1   1   4      58544.63      62438.11       941.75 o
   2   1   4        394.05        461.63        23.48 o
   3   1   4      15217.36      16293.23       209.19 o
   4   1   4       2491.94       2270.31        45.97 o
   5   1   4      29413.83      31331.13       351.91 o
   6   1   4       8045.63       8857.34       129.04 o
   7   1   4      23302.34      23252.58       285.02 o
   8   1   4        461.79        493.24        30.02 o
   9   1   4       2637.46       2806.72        76.59 o
  10   1   4       2448.92       2354.90        97.07 o
  11   1   4       6256.65       6263.00       152.95 o
  12   1   4         67.79         71.29        24.16 o
  13   1   4       6335.07       6022.95       161.03 o
  14   1   4        420.67        421.53        47.68 o
  15   1   4       1139.00       1183.88        80.24 o
  16   1   4        199.45        214.16        40.92 o
  17   1   4        444.24        526.45        59.87 o
  18   1   4        233.65        349.87        50.38 o
  19   1   4        488.87        627.08        67.18 o
  20   1   4          3.39         23.87        30.89 o
 -18   2   4        411.57        370.67        68.37 o
 -17   2   4        868.66       1103.79       107.58 o
 -16   2   4       2891.77       2574.13       144.66 o
 -15   2   4       3728.76       3746.39       170.40 o
 -14   2   4        388.49        390.85        60.30 o
 -13   2   4      13111.44      13275.79       352.81 o
 -12   2   4       4438.41       4269.53       129.20 o
 -11   2   4        265.06        291.59        36.71 o
 -10   2   4       6857.74       6479.83       154.94 o
  -9   2   4      23476.95      23700.74       395.68 o
  -8   2   4       4446.90       4599.74       103.85 o
  -7   2   4      18391.05      17820.63       277.63 o
  -6   2   4      25489.88      26498.60       291.73 o
  -5   2   4       1573.66       1700.99        39.27 o
  -4   2   4       6081.72       6323.15       103.56 o
  -3   2   4      22347.09      22659.95       239.15 o
  -2   2   4      43112.01      45588.06       487.42 o
  -1   2   4      23844.79      24949.78       311.33 o
   0   2   4      47850.32      48834.28       637.32 o
   1   2   4         35.83         54.30         9.16 o
   2   2   4      11543.19      12623.45       150.92 o
   3   2   4      16145.92      16344.74       174.32 o
   4   2   4      19579.76      19308.82       225.41 o
   5   2   4         54.00         79.42        11.47 o
   6   2   4      40679.69      42349.49       469.52 o
   7   2   4       8791.25       8647.35       144.93 o
   8   2   4       3680.54       3699.20        79.15 o
   9   2   4         47.15         23.75        13.53 o
  10   2   4       1998.23       1774.99        63.97 o
  11   2   4       6592.60       6139.86       149.70 o
  12   2   4       6418.92       5971.58       152.89 o
  13   2   4       1681.12       1632.56        80.55 o
  14   2   4         40.84         36.00        21.40 o
  15   2   4          0.28         24.85        19.90 o
  16   2   4        665.37        622.35        62.79 o
  17   2   4       2080.11       2149.51       104.84 o
  18   2   4       1520.30       1372.41        92.05 o
  19   2   4       1014.54        845.65        74.63 o
  20   2   4          1.61         60.49        28.27 o
 -18   3   4          3.61         46.12        32.08 o
 -17   3   4        583.04        706.97       134.26 o
 -16   3   4       1330.88       1362.39       116.11 o
 -15   3   4        134.62        156.27        42.91 o
 -14   3   4       7759.75       7636.47       258.66 o
 -13   3   4       3244.64       3186.53       151.31 o
 -12   3   4         76.43        132.41        39.22 o
 -11   3   4       1261.16       1293.85        87.45 o
 -10   3   4       8602.21       8633.96       219.03 o
  -9   3   4       5345.33       5396.87       133.27 o
  -8   3   4      12456.64      12583.54       198.48 o
  -7   3   4      29476.06      29882.32       332.61 o
  -6   3   4         20.29         38.26        11.34 o
  -5   3   4       2972.98       3120.27        57.86 o
  -4   3   4       8111.59       7457.56       100.68 o
  -3   3   4      27698.71      28636.63       298.79 o
  -2   3   4        287.91        296.59        21.47 o
  -1   3   4      56044.16      56952.13       602.20 o
   0   3   4       2002.61       2117.19        49.35 o
   1   3   4         96.69         49.78         8.52 o
   2   3   4      14065.08      14154.07       168.45 o
   3   3   4      27626.68      28329.07       289.63 o
   4   3   4       5828.76       5748.84        77.73 o
   5   3   4      14595.56      14593.73       166.35 o
   6   3   4      23923.08      24586.53       291.65 o
   7   3   4          0.69         29.30        10.11 o
   8   3   4        628.15        569.27        44.99 o
   9   3   4      14621.79      14873.15       211.19 o
  10   3   4      13600.32      13345.73       220.57 o
  11   3   4       9303.44       8845.79       189.92 o
  12   3   4       2187.96       2084.73        82.86 o
  13   3   4         96.72        132.21        27.96 o
  14   3   4          8.61         39.77        20.07 o
  15   3   4         16.31         67.98        24.17 o
  16   3   4       2209.14       2215.40       101.28 o
  17   3   4        213.45        237.57        45.52 o
  18   3   4        305.09        381.27        53.88 o
  19   3   4         44.32         53.97        23.54 o
  20   3   4        687.18        826.75        93.08 o
  21   3   4        628.02        719.07        95.27 o
 -17   4   4       2073.71       2212.85       140.66 o
 -16   4   4        752.51        607.10        82.82 o
 -15   4   4       2345.95       2117.17       178.84 o
 -14   4   4       5365.69       5164.27       208.65 o
 -13   4   4        184.23        246.03        53.54 o
 -12   4   4        276.02        330.82        57.52 o
 -11   4   4      10161.97       9448.62       288.41 o
 -10   4   4      15508.21      14812.03       362.43 o
  -9   4   4       1041.50        759.61        69.11 o
  -8   4   4      13949.22      14001.95       262.93 o
  -7   4   4       3997.94       3974.64        80.21 o
  -6   4   4         48.64         71.40        10.02 o
  -5   4   4       9401.77       9530.32       232.68 o
  -4   4   4      44988.60      45213.31       781.07 o
  -3   4   4       3540.41       3392.61        67.44 o
  -2   4   4      34648.90      34795.08       391.12 o
  -1   4   4      37770.46      39963.29       438.69 o
   0   4   4       5481.82       5061.14        78.84 o
   1   4   4       3330.43       3249.50        72.93 o
   2   4   4      45121.99      48426.96       476.19 o
   3   4   4      32951.81      33273.94       338.55 o
   4   4   4       6917.57       6820.82        91.09 o
   5   4   4      26192.63      28257.65       297.67 o
   6   4   4       1670.17       1707.01        38.28 o
   7   4   4       6528.57       6453.49        93.64 o
   8   4   4       1336.72       1149.16        41.91 o
   9   4   4      10441.33      10754.81       166.02 o
  10   4   4        105.61        146.62        23.32 o
  11   4   4       3816.69       3587.05       122.82 o
  12   4   4        269.73        252.47        34.24 o
  13   4   4          8.98         33.74        19.46 o
  14   4   4         40.48         46.98        20.86 o
  15   4   4       1311.04       1246.90        74.06 o
  16   4   4         49.63         68.45        23.08 o
  17   4   4        518.02        512.16        60.30 o
  18   4   4        348.16        355.97        53.70 o
  19   4   4        699.53        725.21        70.75 o
  20   4   4        485.17        539.30        63.17 o
  21   4   4         79.47         79.99        99.50 o
 -17   5   4       1777.91       1656.52       125.97 o
 -16   5   4        624.75        753.48        94.18 o
 -15   5   4       5388.78       5124.23       234.25 o
 -14   5   4       1601.65       1698.34       119.95 o
 -13   5   4          4.66         29.71        26.71 o
 -12   5   4       3303.07       3052.29       148.25 o
 -11   5   4      14027.07      13588.12       356.87 o
 -10   5   4        386.86        374.42        57.53 o
  -9   5   4       6587.09       6624.58       208.19 o
  -8   5   4       8866.84       8204.75       243.32 o
  -7   5   4       1224.70       1164.53        53.58 o
  -6   5   4         14.02         45.87         7.47 o
  -5   5   4      31366.69      31351.09       342.34 o
  -4   5   4      15750.01      16118.41       294.42 o
  -3   5   4       7994.32       7883.85       123.48 o
  -2   5   4      16713.21      16890.43       215.56 o
  -1   5   4       3374.18       3176.59        63.13 o
   0   5   4       2538.85       2348.46        50.85 o
   1   5   4       6567.99       6148.91       106.53 o
   2   5   4      40355.14      40303.45       438.52 o
   3   5   4       1988.75       1749.82        47.19 o
   4   5   4       1950.25       1818.40        39.32 o
   5   5   4       5168.59       5335.47        80.07 o
   6   5   4       5171.27       5031.72        98.53 o
   7   5   4       1360.20       1598.84        39.43 o
   8   5   4       6088.45       5878.99        95.34 o
   9   5   4         12.59         42.07        14.37 o
  10   5   4       4793.51       4456.24       104.78 o
  11   5   4       2768.91       2569.47        86.68 o
  12   5   4       2596.00       2582.87        91.90 o
  13   5   4       1466.98       1285.89        91.97 o
  14   5   4        702.48        699.04        82.45 o
  15   5   4        683.61        738.85        59.43 o
  16   5   4        954.10        886.28        67.65 o
  17   5   4         33.72         42.85        19.76 o
  18   5   4        533.04        547.56        64.23 o
  19   5   4        466.70        585.68        66.51 o
  20   5   4         88.43        147.87        58.95 o
  21   5   4         38.66          0.04        25.22 o
 -16   6   4       1967.08       1755.33       136.78 o
 -15   6   4        782.28       1013.27       136.27 o
 -14   6   4        145.87        147.79        43.46 o
 -13   6   4         34.45         42.81        65.49 o
 -12   6   4       7619.24       7210.53       248.61 o
 -11   6   4       2043.76       1904.92       177.08 o
 -10   6   4       2252.34       2187.54       190.93 o
  -9   6   4       4484.64       4467.20       168.48 o
  -8   6   4        576.28        572.75        62.78 o
  -7   6   4       1092.49       1119.24        55.68 o
  -6   6   4      18083.08      18007.56       317.02 o
  -5   6   4      16224.15      16570.59       291.58 o
  -4   6   4       4911.07       4712.26        95.08 o
  -3   6   4      20002.26      20454.98       263.72 o
  -2   6   4       7182.40       6990.70       115.20 o
  -1   6   4       6829.34       6543.82       106.79 o
   0   6   4       8829.55       9925.84       141.17 o
   1   6   4      41511.93      42671.04       521.59 o
   2   6   4       2860.84       3520.20        61.05 o
   3   6   4       3139.97       3997.74        82.01 o
   4   6   4       1241.21       1385.97        50.32 o
   5   6   4      15211.92      15618.58       184.79 o
   6   6   4       2926.63       2865.20        56.64 o
   7   6   4      13798.20      14857.25       182.06 o
   8   6   4       2195.66       2224.52        59.83 o
   9   6   4         43.95         56.01        16.34 o
  10   6   4         95.17        129.07        22.07 o
  11   6   4        447.17        442.33        38.82 o
  12   6   4       1533.75       1451.02        67.34 o
  13   6   4        984.78        927.24        58.21 o
  14   6   4        889.03        967.12        61.63 o
  15   6   4       1279.77       1208.63        71.32 o
  16   6   4        533.19        610.17        57.14 o
  17   6   4       1642.05       1648.29        85.62 o
  18   6   4        286.16        334.77        54.69 o
  19   6   4         17.75         83.01        30.25 o
  20   6   4          6.39         22.77        22.87 o
  21   6   4         60.19         41.96        36.27 o
 -15   7   4        661.66        721.95        92.79 o
 -14   7   4          1.62         14.92        26.24 o
 -13   7   4       3527.33       3607.17       354.40 o
 -12   7   4       4344.65       4302.56       186.95 o
 -11   7   4        779.40        785.74       107.81 o
 -10   7   4       1178.25       1132.77       200.00 o
  -9   7   4       3199.88       2825.81       134.60 o
  -8   7   4       3347.77       3147.03       137.13 o
  -7   7   4       3774.34       3771.50       111.89 o
  -6   7   4      14408.82      13657.24       260.84 o
  -5   7   4         44.15         63.56        19.38 o
  -4   7   4        681.46        776.65        47.48 o
  -3   7   4        272.77        322.26        26.46 o
  -2   7   4      16347.32      16052.79       219.39 o
  -1   7   4       4518.08       4510.02        87.55 o
   0   7   4      22254.74      22203.78       275.22 o
   1   7   4       1264.55       1308.63        41.05 o
   2   7   4         89.17         91.71        13.96 o
   3   7   4        127.21        294.36        17.63 o
   4   7   4       2510.40       2997.78        57.42 o
   5   7   4       9658.71       9949.65       132.21 o
   6   7   4       8354.78       8699.41       121.58 o
   7   7   4        488.92        700.40        42.30 o
   8   7   4       2498.27       2475.98        66.01 o
   9   7   4       2498.05       2603.37        58.80 o
  10   7   4       4066.57       4259.67        85.14 o
  11   7   4      11105.35      11156.69       242.08 o
  12   7   4        319.87        335.89        36.04 o
  13   7   4        523.83        468.58        44.34 o
  14   7   4       1616.16       1613.51        97.35 o
  15   7   4        301.30        445.64        48.76 o
  16   7   4       4144.34       3921.13       132.29 o
  17   7   4        521.65        542.36        55.31 o
  18   7   4         90.50        199.73        36.52 o
  19   7   4          1.60         60.24        27.56 o
  20   7   4        480.39        530.75        77.07 o
  21   7   4        782.00        957.78       104.01 o
 -15   8   4        272.26        301.42        58.86 o
 -14   8   4        189.16        208.08        53.73 o
 -13   8   4       4354.10       4347.62       197.26 o
 -12   8   4         23.44         58.81        35.77 o
 -11   8   4         42.43         81.90        37.53 o
 -10   8   4       1739.71       1509.65       104.70 o
  -9   8   4       2107.51       2073.79       117.37 o
  -8   8   4         63.07         68.55        30.77 o
  -7   8   4       6705.27       6431.56       230.10 o
  -6   8   4       3325.97       3192.42       102.62 o
  -5   8   4       2198.18       2071.22        78.95 o
  -4   8   4        296.38        397.91        43.32 o
  -3   8   4       8334.45       7591.37       147.95 o
  -2   8   4       3220.47       3132.05        76.17 o
  -1   8   4      11726.98      12129.36       179.19 o
   0   8   4       3646.07       3539.51        85.74 o
   1   8   4       1050.00       1084.47        40.62 o
   2   8   4       5180.93       5055.23        88.35 o
   3   8   4        478.09        495.41        44.83 o
   4   8   4      16940.47      16758.14       218.87 o
   5   8   4        947.23       1020.61        34.04 o
   6   8   4       1342.22       1549.25        42.96 o
   7   8   4        249.11        343.37        24.14 o
   8   8   4       4340.10       4700.94        84.95 o
   9   8   4       4836.07       4879.82        88.86 o
  10   8   4       5672.12       5750.70       113.35 o
  11   8   4        205.42        242.17        30.67 o
  12   8   4         34.66         38.67        24.73 o
  13   8   4       2507.38       2421.39       118.80 o
  14   8   4        619.67        631.77        57.22 o
  15   8   4       4760.24       4409.60       136.34 o
  16   8   4        207.86        247.72        38.60 o
  17   8   4        183.25        168.12        46.98 o
  18   8   4          0.57         27.35        25.23 o
  19   8   4        273.22        289.55        58.44 o
  20   8   4       1038.55       1116.91       108.45 o
  21   8   4        785.24        996.39       107.52 o
 -14   9   4       2646.50       2708.00       159.87 o
 -13   9   4        333.90        342.99        68.57 o
 -12   9   4        888.97        853.19        94.18 o
 -11   9   4         72.89        143.14        44.25 o
 -10   9   4       2399.02       2175.00       127.88 o
  -9   9   4         32.97         20.49        27.28 o
  -8   9   4       3379.73       3133.59       144.78 o
  -7   9   4        764.21        840.96        56.36 o
  -6   9   4         76.46         84.34        24.79 o
  -5   9   4       2187.89       2010.53        80.60 o
  -4   9   4       1673.63       1652.51        70.90 o
  -3   9   4       9719.63       9392.67       197.48 o
  -2   9   4        185.24        228.39        28.52 o
  -1   9   4       2763.40       2836.85        73.69 o
   0   9   4       1220.90       1232.96        47.37 o
   1   9   4      12136.62      12051.84       178.65 o
   2   9   4       3132.31       3122.53        90.06 o
   3   9   4       3511.00       3297.68        63.46 o
   4   9   4       2194.42       2531.90        55.69 o
   5   9   4       4510.79       5016.03        86.79 o
   6   9   4       3538.35       3695.64        72.55 o
   7   9   4        291.40        350.90        23.60 o
   8   9   4       5386.83       5618.95        97.68 o
   9   9   4        600.31        669.45        42.21 o
  10   9   4       6111.76       6046.58       119.91 o
  11   9   4        788.05        812.96        76.68 o
  12   9   4       1640.50       1658.63       112.26 o
  13   9   4        572.19        473.23        52.80 o
  14   9   4       7660.70       7549.87       232.41 o
  15   9   4       1011.84        890.23        83.53 o
  16   9   4        988.54        911.14        87.47 o
  17   9   4         20.45         26.15        49.37 o
  18   9   4        335.04        386.60        66.97 o
  19   9   4       1265.25       1298.46       115.11 o
  20   9   4        632.22        765.72       124.43 o
  21   9   4       2007.11       2238.72       142.47 o
  22   9   4        221.63        294.20        83.12 o
 -13  10   4          0.33          4.62        34.89 o
 -12  10   4        353.25        325.70        65.00 o
 -11  10   4         21.11         14.11        24.58 o
 -10  10   4       1949.68       1794.11       118.44 o
  -9  10   4         12.75         60.59        33.70 o
  -8  10   4         33.15         65.12        34.55 o
  -7  10   4        334.27        353.50        58.44 o
  -6  10   4        679.80        860.87        57.97 o
  -5  10   4         88.81         98.17        25.45 o
  -4  10   4       3002.77       2663.78       181.71 o
  -3  10   4        245.87        257.00        34.53 o
  -2  10   4       1223.55       1118.04        59.36 o
  -1  10   4        143.58        179.18        28.35 o
   0  10   4       6033.23       5812.38       170.73 o
   1  10   4       6069.26       5645.26       110.61 o
   2  10   4       3651.78       3267.69        78.89 o
   3  10   4       1674.49       1895.95        49.30 o
   4  10   4         69.72         99.69        13.52 o
   5  10   4       2957.04       2903.48        63.88 o
   6  10   4        769.26        866.63        34.60 o
   7  10   4       8362.74       8605.51       130.85 o
   8  10   4        405.49        572.04        32.72 o
   9  10   4       2215.50       2082.55        62.48 o
  10  10   4        564.01        776.04        54.10 o
  11  10   4      10341.78      10208.00       319.65 o
  12  10   4       6039.88       5640.44       362.21 o
  13  10   4       5501.19       5248.10       185.57 o
  14  10   4       2628.04       2604.53       128.92 o
  15  10   4        545.62        478.56        92.95 o
  16  10   4         69.90         70.67        30.86 o
  17  10   4        719.04        773.78        84.70 o
  18  10   4       3474.42       3330.67       168.51 o
  19  10   4        131.51        247.92       115.36 o
  20  10   4       2627.99       2666.26       155.54 o
  21  10   4         49.80         97.43        38.56 o
  22  10   4        100.99         79.60        43.32 o
 -13  11   4        227.25        228.21        71.54 o
 -12  11   4        283.43        306.03        65.52 o
 -11  11   4       2496.40       2208.52       297.23 o
 -10  11   4        112.01         53.05        55.16 o
  -9  11   4        411.08        431.89        70.51 o
  -8  11   4         18.53         38.31        30.18 o
  -7  11   4       1701.86       1495.13       101.87 o
  -6  11   4        555.75        576.38        53.08 o
  -5  11   4       2866.50       2744.68       103.19 o
  -4  11   4        372.40        324.87        40.59 o
  -3  11   4        137.05        104.23        27.47 o
  -2  11   4       4601.25       4094.68       240.81 o
  -1  11   4        290.88        252.72        34.66 o
   0  11   4      14983.57      14731.26       277.17 o
   1  11   4        460.79        511.91        42.48 o
   2  11   4        352.35        325.30        34.61 o
   3  11   4       1187.25       1102.23        51.61 o
   4  11   4       3459.20       3347.18        74.20 o
   5  11   4       8433.80       8801.92       142.34 o
   6  11   4      15253.22      15449.47       217.64 o
   7  11   4       1392.07       1356.26        89.83 o
   8  11   4       2155.09       2157.41        64.84 o
   9  11   4        707.79        678.60        38.53 o
  10  11   4        648.28        796.68        40.43 o
  11  11   4       2712.69       2802.69       111.54 o
  12  11   4        181.40        171.93        39.87 o
  13  11   4       5555.57       5380.32       191.11 o
  14  11   4        256.02        232.69        49.37 o
  15  11   4        477.45        444.10        64.54 o
  16  11   4          7.08         18.23        24.96 o
  17  11   4       3807.43       3568.79       169.07 o
  18  11   4         15.06         43.01        37.53 o
  19  11   4       1991.51       1990.62       129.40 o
  20  11   4        502.50        656.46        89.23 o
  21  11   4          3.28         49.61        34.91 o
  22  11   4         25.07        100.25        40.81 o
 -12  12   4         85.19        158.97        88.16 o
 -11  12   4         33.27         40.21        30.10 o
 -10  12   4        296.00        358.38        66.60 o
  -9  12   4       2062.85       2040.29       129.11 o
  -8  12   4        622.24        710.75        84.39 o
  -7  12   4       1585.04       1538.07       114.85 o
  -6  12   4        616.65        609.91        56.74 o
  -5  12   4        360.96        415.18        48.01 o
  -4  12   4         73.07        130.87        29.44 o
  -3  12   4       2480.77       2361.85        94.62 o
  -2  12   4          0.58          1.06        18.39 o
  -1  12   4      10481.43       9368.72       565.07 o
   0  12   4        256.01        307.00        37.26 o
   1  12   4       2350.12       2258.39        85.22 o
   2  12   4       4474.37       4135.02       117.76 o
   3  12   4       3639.12       3462.22       131.99 o
   4  12   4       5300.02       5255.78       145.44 o
   5  12   4        782.49        778.30        53.31 o
   6  12   4       6143.38       6228.58       124.59 o
   7  12   4       1230.87       1189.55        47.57 o
   8  12   4        177.93        250.59        25.46 o
   9  12   4       4328.37       4020.71       145.24 o
  10  12   4      18317.23      18382.41       339.76 o
  11  12   4        195.00        172.63        29.98 o
  12  12   4      10028.09      10017.97       220.88 o
  13  12   4        202.76        279.79        51.07 o
  14  12   4        198.67        154.54        43.11 o
  15  12   4        796.29        770.70        82.34 o
  16  12   4       5752.86       5406.83       210.16 o
  17  12   4        198.32        333.45        61.61 o
  18  12   4       5505.72       5124.82       344.83 o
  19  12   4        695.72        823.96        95.14 o
  20  12   4          0.55        104.55        33.82 o
  21  12   4        117.73        103.30        37.21 o
 -11  13   4          7.55         81.67        36.81 o
 -10  13   4        269.27        339.54        69.20 o
  -9  13   4         31.82         57.82        31.61 o
  -8  13   4       1630.36       1631.47       119.30 o
  -7  13   4         31.18         88.59        48.36 o
  -6  13   4        859.12        975.67        79.47 o
  -5  13   4        440.43        489.24        52.76 o
  -4  13   4       3667.92       3474.88       123.29 o
  -3  13   4       1281.92       1339.74        76.42 o
  -2  13   4       1443.94       1314.04        77.85 o
  -1  13   4       3020.90       2908.96       105.68 o
   0  13   4        359.84        309.65        39.47 o
   1  13   4        692.01        682.77        53.04 o
   2  13   4       8465.96       8166.53       327.69 o
   3  13   4      12444.06      12028.51       505.46 o
   4  13   4       1517.15       1543.32        80.80 o
   5  13   4      13261.80      13135.72       499.74 o
   6  13   4          2.08         23.72        14.93 o
   7  13   4         55.22         84.64        21.65 o
   8  13   4       2279.85       2223.91        85.59 o
   9  13   4       9646.98       9586.00       225.42 o
  10  13   4        343.05        361.92        72.72 o
  11  13   4       7763.66       7152.44       350.79 o
  12  13   4       2008.31       2135.30        87.58 o
  13  13   4        281.91        350.36        56.56 o
  14  13   4        595.33        676.42        77.11 o
  15  13   4       4160.31       4132.38       177.21 o
  16  13   4       2195.44       2274.86       253.65 o
  17  13   4       2440.62       2321.68       134.62 o
  18  13   4        600.95        734.06        87.10 o
  19  13   4        235.28        252.71        57.23 o
  20  13   4        906.15        980.35       103.71 o
  21  13   4        359.93        373.61        73.80 o
 -10  14   4       1396.11       1154.39       149.12 o
  -9  14   4        819.70        984.51       105.46 o
  -8  14   4        770.71        780.21       133.50 o
  -7  14   4        306.84        340.06        64.47 o
  -6  14   4        108.37        126.41        40.88 o
  -5  14   4       2975.13       2755.99       113.98 o
  -4  14   4       4059.80       3920.88       136.02 o
  -3  14   4        872.18        929.38        69.02 o
  -2  14   4       2725.09       2719.36       107.31 o
  -1  14   4        430.72        429.11        48.41 o
   0  14   4        328.53        356.15        44.04 o
   1  14   4       2055.11       2091.68        87.95 o
   2  14   4      10759.01      10682.41       301.23 o
   3  14   4          1.91         43.89        20.88 o
   4  14   4       8059.15       7612.98       251.72 o
   5  14   4        512.03        588.47        52.02 o
   6  14   4        207.84        208.23        47.95 o
   7  14   4        349.39        444.21        81.61 o
   8  14   4      12559.26      12356.13       255.08 o
   9  14   4       3671.01       3470.78       114.21 o
  10  14   4       2830.85       2685.77       100.12 o
  11  14   4       3567.88       3646.72       120.41 o
  12  14   4       1344.99       1240.09        86.99 o
  13  14   4       1291.02       1438.95        99.62 o
  14  14   4       4896.02       4658.37       186.43 o
  15  14   4       3402.05       3258.48       155.85 o
  16  14   4        647.96        564.91        73.36 o
  17  14   4       2828.68       2828.53       151.39 o
  18  14   4        657.46        613.48        81.13 o
  19  14   4       1713.77       1711.04       126.24 o
  20  14   4       1796.22       1619.74       131.43 o
  21  14   4       1839.60       1634.11       134.99 o
  -9  15   4        747.93        928.42       166.50 o
  -8  15   4          8.78         32.76        31.13 o
  -7  15   4         75.27        162.29        48.87 o
  -6  15   4        286.26        428.21       106.30 o
  -5  15   4       2530.78       2446.79       109.70 o
  -4  15   4         82.79        111.86        30.65 o
  -3  15   4       4024.32       3963.11       291.02 o
  -2  15   4        304.51        383.12        69.64 o
  -1  15   4        125.65        195.04        36.64 o
   0  15   4         16.03         58.17        22.79 o
   1  15   4       5828.13       5501.59       183.36 o
   2  15   4        846.93        933.13        78.16 o
   3  15   4       5471.07       5294.99       433.01 o
   4  15   4       3015.28       2662.75       135.35 o
   5  15   4        519.28        474.32        66.21 o
   6  15   4        246.66        208.77        50.40 o
   7  15   4      10858.97       9812.79       287.83 o
   8  15   4      11645.43      11434.83       403.77 o
   9  15   4       4579.06       4053.85       231.23 o
  10  15   4       5232.62       4962.96       145.75 o
  11  15   4       1275.89       1324.63        79.27 o
  12  15   4        255.76        366.76        44.45 o
  13  15   4       2364.83       2396.34       173.30 o
  14  15   4       7254.55       6966.17       239.42 o
  15  15   4         28.74         96.45        32.07 o
  16  15   4       1921.22       1727.80       114.05 o
  17  15   4         41.54         84.11        33.31 o
  18  15   4       1023.79       1197.66       108.21 o
  19  15   4          1.97          8.57        37.78 o
  20  15   4       3530.68       3390.02       180.77 o
  21  15   4        891.65       1188.40       162.21 o
  -8  16   4        774.37        850.63       105.54 o
  -7  16   4        918.20       1286.23       185.39 o
  -6  16   4       1859.57       1899.98       130.45 o
  -5  16   4        141.46        209.91        47.18 o
  -4  16   4       1424.25       1505.07        89.60 o
  -3  16   4        994.91       1027.05        76.04 o
  -2  16   4        636.58        654.20        83.19 o
  -1  16   4        372.47        415.30        51.35 o
   0  16   4      10331.33       9704.74       236.02 o
   1  16   4       2315.35       2448.25       102.48 o
   2  16   4       3331.26       3146.41       399.24 o
   3  16   4       1742.26       1486.15       106.92 o
   4  16   4       3293.93       2946.85       148.51 o
   5  16   4        413.40        438.23        68.47 o
   6  16   4       4290.86       3879.61       184.63 o
   7  16   4       9135.02       8839.91       276.43 o
   8  16   4       1168.96       1172.48        98.67 o
   9  16   4       2273.53       2002.02       118.62 o
  10  16   4       1614.44       1387.08       100.74 o
  11  16   4       2714.78       2766.40       107.51 o
  12  16   4         27.98         47.74        23.05 o
  13  16   4       7215.19       7019.84       191.33 o
  14  16   4        442.01        467.98        77.83 o
  15  16   4       1942.39       1785.34       172.54 o
  16  16   4       2958.04       2924.91       151.63 o
  17  16   4       1932.20       2099.29       129.90 o
  18  16   4        152.46        168.33        45.05 o
  19  16   4       4786.83       4438.21       207.50 o
  20  16   4        539.96        559.72        79.60 o
  -7  17   4        812.57        708.81       127.45 o
  -6  17   4       1146.68       1197.99       189.92 o
  -5  17   4       1320.27       1455.67       170.02 o
  -4  17   4        581.09        751.56        68.14 o
  -3  17   4        601.34        658.65        65.54 o
  -2  17   4        548.66        550.28        70.21 o
  -1  17   4        814.43        852.23        70.97 o
   0  17   4       2641.66       2616.89       145.09 o
   1  17   4       1145.96       1346.91       106.05 o
   2  17   4        406.45        487.86        73.92 o
   3  17   4       1114.44       1055.66       100.17 o
   4  17   4       2007.53       1734.54       117.00 o
   5  17   4       1445.21       1244.78       107.40 o
   6  17   4       5002.29       4796.17       198.68 o
   7  17   4        142.08        185.94        49.87 o
   8  17   4       1686.62       1631.99       110.45 o
   9  17   4        302.39        330.13        62.15 o
  10  17   4       3186.09       2826.44       145.50 o
  11  17   4         58.69         74.53        35.32 o
  12  17   4       7623.52       6807.40       474.05 o
  13  17   4       2308.45       2321.34       101.23 o
  14  17   4       1167.15       1321.82        99.73 o
  15  17   4          2.62         57.49        25.38 o
  16  17   4        756.76        878.55        91.40 o
  17  17   4        330.54        340.03        61.83 o
  18  17   4       2771.45       2455.11       146.31 o
  19  17   4        769.97        812.42        95.64 o
  20  17   4        257.81        194.71        53.12 o
  -6  18   4        908.06       1007.04       138.54 o
  -5  18   4        119.88        165.54        55.92 o
  -4  18   4        253.14        312.81        58.77 o
  -3  18   4        220.30        337.23        61.60 o
  -2  18   4       1463.74       1496.39       115.18 o
  -1  18   4       2690.43       2409.14       142.42 o
   0  18   4          0.47         40.46        27.76 o
   1  18   4        132.88        138.13        64.23 o
   2  18   4       2713.52       2770.43       152.80 o
   3  18   4       3196.60       2674.51       149.41 o
   4  18   4        988.00        972.17        99.20 o
   5  18   4       5852.09       5241.90       215.68 o
   6  18   4        897.08        847.24       115.87 o
   7  18   4       1962.15       1950.82       125.92 o
   8  18   4        479.59        480.06        74.44 o
   9  18   4       3498.34       3156.61       252.64 o
  10  18   4         84.25        136.83        46.21 o
  11  18   4       5484.27       5017.59       204.98 o
  12  18   4       2200.20       2095.66       128.71 o
  13  18   4       2498.08       2668.63       142.16 o
  14  18   4        142.89         72.04        48.87 o
  15  18   4       1247.77       1382.19       204.28 o
  16  18   4        667.76        771.40        86.65 o
  17  18   4        273.90        263.93        55.20 o
  18  18   4       2200.15       2104.94       133.90 o
  19  18   4         46.29         67.24        54.16 o
  -3  19   4        277.74        328.23        66.76 o
  -2  19   4       2115.90       1865.16       131.22 o
  -1  19   4          0.48          5.41        39.29 o
   0  19   4        649.20        829.76       146.09 o
   1  19   4        456.27        420.68        73.99 o
   2  19   4        458.16        429.57        72.81 o
   3  19   4         17.13         98.34        37.72 o
   4  19   4       4364.37       4267.83       198.13 o
   5  19   4        217.11        157.93        51.30 o
   6  19   4       1075.63       1038.12       103.84 o
   7  19   4         26.56         56.94        49.37 o
   8  19   4       3462.59       3188.67       165.94 o
   9  19   4       1213.65       1267.23       111.25 o
  10  19   4       3173.23       2904.48       155.44 o
  11  19   4       3896.90       3642.72       175.77 o
  12  19   4          6.98         79.56        46.10 o
  13  19   4        128.69        187.92        49.62 o
  14  19   4       1288.92       1234.75       158.18 o
  15  19   4       1889.46       1723.91       172.79 o
  16  19   4        273.63        440.30        99.24 o
  17  19   4       3073.53       2839.26       156.15 o
  18  19   4        192.19        220.37       117.88 o
  19  19   4         14.16         78.47        30.73 o
  -2  20   4        240.51        298.65        55.96 o
  -1  20   4        174.81        288.75        60.52 o
   0  20   4        185.79        183.99        54.02 o
   1  20   4       1433.82       1189.79       116.43 o
   2  20   4        798.79        872.09       103.40 o
   3  20   4       2138.19       2202.50       141.06 o
   4  20   4        870.40        963.75       104.62 o
   5  20   4         18.01         -6.24        28.04 o
   6  20   4        309.18        380.91        72.31 o
   7  20   4        825.88        664.15        88.56 o
   8  20   4       2691.67       2278.64       142.19 o
   9  20   4       2275.80       2219.75       138.36 o
  10  20   4       1957.48       1742.99       120.81 o
  11  20   4        594.64        566.71        78.01 o
  12  20   4          4.93         44.33        33.50 o
  13  20   4          1.07         -5.53        25.44 o
  14  20   4        472.75        451.38       108.31 o
  15  20   4        283.42        338.53        92.69 o
  16  20   4       2309.83       2011.56       192.44 o
  17  20   4         15.81          4.03        49.37 o
  18  20   4        100.55        346.09        90.68 o
   0  21   4        483.24        574.88        85.77 o
   1  21   4        287.12        314.97        65.00 o
   2  21   4       1522.93       1546.73       124.80 o
   3  21   4       1432.53       1540.56       211.33 o
   4  21   4        129.17        120.49        40.25 o
   5  21   4         47.28        110.17        60.96 o
   6  21   4        203.67        256.10        62.15 o
   7  21   4       3149.18       3006.37       169.86 o
   8  21   4        316.99        433.30        75.98 o
   9  21   4       2015.21       1949.18       163.98 o
  10  21   4         27.54         -1.76        30.63 o
  11  21   4         26.06         75.36        36.15 o
  12  21   4         23.71         33.08        45.84 o
  13  21   4       1606.14       1560.51       211.08 o
  14  21   4        357.83        238.28        77.08 o
  15  21   4       2069.43       2213.58       206.04 o
  16  21   4        148.06        132.49        68.51 o
   3  22   4        121.06        149.41        49.83 o
   4  22   4         77.06         99.76       130.73 o
   5  22   4        769.16        809.65       100.07 o
   6  22   4       1193.70       1177.80       119.32 o
   7  22   4         10.76         53.49        36.50 o
   8  22   4       1343.64       1606.24       137.14 o
   9  22   4         14.58         32.92        41.81 o
  10  22   4         18.28          4.37        26.82 o
  11  22   4        362.55        375.88        74.19 o
  12  22   4       1539.66       1530.14       120.81 o
  13  22   4        492.64        499.69        76.41 o
  14  22   4       2382.13       2734.48       228.71 o
  15  22   4        576.78        680.09       127.45 o
   7  23   4       1506.92       1645.00       138.69 o
   8  23   4         86.94        217.73        49.37 o
   9  23   4        107.54        143.14        56.93 o
  10  23   4        113.81        131.34        62.72 o
  11  23   4        277.90        316.34        62.73 o
  12  23   4        395.85        362.21        98.74 o
  13  23   4       1503.03       1784.36       169.27 o
 -14 -22   5         31.85        102.77        44.33 o
 -13 -22   5        351.51        452.89       108.81 o
 -12 -22   5          2.84         26.30        36.78 o
 -11 -22   5        774.23        909.31       104.61 o
 -10 -22   5         73.05        118.18        71.54 o
  -9 -22   5          3.41         31.10        31.69 o
  -8 -22   5        128.89        109.33        72.29 o
  -7 -22   5        182.15        156.49        43.46 o
  -6 -22   5        279.24        283.66        58.46 o
  -5 -22   5        694.56        915.49       109.67 o
  -4 -22   5        386.81        484.96        82.08 o
 -15 -21   5        169.87        168.26        61.46 o
 -14 -21   5        465.04        569.92       122.16 o
 -13 -21   5         62.16         76.82        40.55 o
 -12 -21   5        973.28       1041.71       107.40 o
 -11 -21   5        952.48       1009.86       106.84 o
 -10 -21   5        454.05        540.05        84.20 o
  -9 -21   5         27.44         60.56        32.63 o
  -8 -21   5         65.11         95.64        38.71 o
  -7 -21   5        125.57        180.01        50.11 o
  -6 -21   5       1862.27       1785.70       136.57 o
  -5 -21   5          0.25         54.70        27.92 o
  -4 -21   5        866.57        856.16       103.20 o
  -3 -21   5          0.50         10.25        27.18 o
  -2 -21   5         29.55         88.21       138.54 o
  -1 -21   5        474.00        586.68        87.03 o
   0 -21   5       1045.40       1108.80       156.17 o
 -17 -20   5          9.89         51.89        37.78 o
 -16 -20   5         48.45         62.35        30.87 o
 -15 -20   5        404.55        592.94       118.89 o
 -14 -20   5         25.78        -36.02        36.02 o
 -13 -20   5        389.98        464.56        72.92 o
 -12 -20   5         54.99         68.52        31.68 o
 -11 -20   5        181.83        248.39        54.66 o
 -10 -20   5         10.56         33.34        27.45 o
  -9 -20   5        400.56        420.79        72.35 o
  -8 -20   5         61.32         46.86        31.45 o
  -7 -20   5       2180.37       2102.76       137.60 o
  -6 -20   5          9.95         61.93        50.13 o
  -5 -20   5        700.85        732.55       123.68 o
  -4 -20   5        273.65        287.12        62.47 o
  -3 -20   5        151.13        232.92        55.20 o
  -2 -20   5         78.66         78.64        37.52 o
  -1 -20   5       1667.62       1707.47       129.39 o
   0 -20   5        800.52        737.66       134.26 o
   1 -20   5        289.48        403.07        70.87 o
   2 -20   5        107.20        160.70        49.37 o
 -18 -19   5          5.05         70.02        40.81 o
 -17 -19   5         65.99         41.26        28.21 o
 -16 -19   5        743.25        872.24        97.57 o
 -15 -19   5         14.77         30.05        23.84 o
 -14 -19   5       2447.78       2368.46       111.48 o
 -13 -19   5        115.27        163.97        42.00 o
 -12 -19   5       3382.08       2899.84       195.72 o
 -11 -19   5          1.77         62.07        28.99 o
 -10 -19   5         45.11         77.28        55.41 o
  -9 -19   5        249.18        295.73        58.81 o
  -8 -19   5       2235.10       2136.09       136.08 o
  -7 -19   5         76.08        101.89        40.42 o
  -6 -19   5        881.48        937.44        99.91 o
  -5 -19   5        180.04        216.99        52.08 o
  -4 -19   5          0.12         11.90        25.05 o
  -3 -19   5        234.80        316.87        65.19 o
  -2 -19   5        207.00        251.91        56.27 o
  -1 -19   5       1331.49       1228.87       117.12 o
   0 -19   5         48.75         74.68        35.74 o
   1 -19   5        528.30        516.44        80.67 o
   2 -19   5         28.80         37.27        36.29 o
   3 -19   5         89.72        193.62        72.80 o
 -18 -18   5         20.54         86.22        32.14 o
 -17 -18   5        799.73        827.30        97.18 o
 -16 -18   5         85.04        170.60        41.00 o
 -15 -18   5       2543.11       2307.86       137.78 o
 -14 -18   5         17.83          8.65        19.16 o
 -13 -18   5       1022.83       1188.49        84.68 o
 -12 -18   5         65.79        114.41        29.70 o
 -11 -18   5        200.69        220.70        53.76 o
 -10 -18   5       1397.25       1599.96       118.10 o
  -9 -18   5       1875.35       1851.15       121.83 o
  -8 -18   5       2776.78       2644.60       148.96 o
  -7 -18   5         17.48          2.12        30.38 o
  -6 -18   5        707.12        832.32        95.04 o
  -5 -18   5        792.19        766.83        91.42 o
  -4 -18   5        907.44        972.66        99.07 o
  -3 -18   5        654.08        673.27       124.43 o
  -2 -18   5       4455.12       4252.37       197.31 o
  -1 -18   5          1.23        -15.57        76.83 o
   0 -18   5        618.02        671.76        87.45 o
   1 -18   5          2.94         16.07        27.77 o
   2 -18   5        195.71        257.17        59.08 o
   3 -18   5         38.75         53.95        27.81 o
   4 -18   5       1525.70       1694.19       193.95 o
   5 -18   5         13.22        110.33        47.35 o
 -19 -17   5         34.33         72.75        32.20 o
 -18 -17   5        323.41        334.73        59.67 o
 -17 -17   5       1048.34        977.90       103.84 o
 -16 -17   5       4291.75       4030.93       192.14 o
 -15 -17   5       1668.75       1592.74       116.76 o
 -14 -17   5        330.74        431.11        66.71 o
 -13 -17   5        516.85        477.40        55.09 o
 -12 -17   5        255.32        383.11        49.63 o
 -11 -17   5       1644.65       1567.53        84.90 o
 -10 -17   5       1988.34       1858.37        93.06 o
  -9 -17   5       6103.04       5605.06       220.09 o
  -8 -17   5       1340.03       1438.32       110.15 o
  -7 -17   5       2357.25       2182.79       132.66 o
  -6 -17   5          3.46         20.80        31.23 o
  -5 -17   5        145.66        168.69        52.35 o
  -4 -17   5        904.37       1109.93       130.23 o
  -3 -17   5       4390.43       4203.52       189.31 o
  -2 -17   5        327.87        510.06        76.38 o
  -1 -17   5       2104.76       1883.30       122.00 o
   0 -17   5         13.20         46.74        32.49 o
   1 -17   5        212.94        263.46        56.83 o
   2 -17   5         33.74         33.50        26.72 o
   3 -17   5       4270.83       4152.17       191.55 o
   4 -17   5        893.19        950.62       142.57 o
   5 -17   5        367.16        473.55       106.30 o
   6 -17   5        924.95       1240.79       168.26 o
 -19 -16   5        466.63        446.26        76.30 o
 -18 -16   5        362.18        353.33        65.97 o
 -17 -16   5       2726.72       2465.55       166.50 o
 -16 -16   5       2475.99       2431.86       143.70 o
 -15 -16   5       2717.26       2737.03       163.47 o
 -14 -16   5        178.09        194.81        45.17 o
 -13 -16   5          4.55         13.37        16.24 o
 -12 -16   5       1555.62       1516.70       158.24 o
 -11 -16   5       2331.63       2283.12       102.29 o
 -10 -16   5       7822.34       7307.53       219.39 o
  -9 -16   5         48.50        143.63        34.10 o
  -8 -16   5       3374.03       3168.15       121.01 o
  -7 -16   5        480.96        431.22        67.68 o
  -6 -16   5       1843.21       1588.34       110.06 o
  -5 -16   5         28.54         46.88        32.56 o
  -4 -16   5       9826.91       8980.82       288.26 o
  -3 -16   5       2956.98       2815.50       231.48 o
  -2 -16   5        727.41        861.92        90.65 o
  -1 -16   5       1684.22       1812.39       157.43 o
   0 -16   5       3238.82       3253.25       161.08 o
   1 -16   5        517.01        587.93        77.76 o
   2 -16   5       5989.24       5975.53       229.17 o
   3 -16   5       2684.88       2803.93       149.02 o
   4 -16   5        341.09        401.06        64.33 o
   5 -16   5       1962.18       1939.52       182.37 o
   6 -16   5        489.38        695.21       126.45 o
   7 -16   5       1290.85       1406.03       172.29 o
   8 -16   5        461.84        561.20       116.88 o
 -20 -15   5         74.80         67.91        30.27 o
 -19 -15   5        192.61        179.25        47.61 o
 -18 -15   5        864.53        770.07        94.21 o
 -17 -15   5       5282.70       4858.14       214.44 o
 -16 -15   5        516.46        521.49       154.15 o
 -15 -15   5        133.67        243.61       109.57 o
 -14 -15   5        982.47       1115.79        99.73 o
 -13 -15   5        946.53        963.64        72.45 o
 -12 -15   5        125.90        183.97        35.70 o
 -11 -15   5      10471.69      10144.54       244.34 o
 -10 -15   5        507.13        547.50        54.85 o
  -9 -15   5       3165.63       2978.47       114.27 o
  -8 -15   5       2592.82       2605.30       105.37 o
  -7 -15   5       2272.92       1992.13        89.98 o
  -6 -15   5         15.38         37.60        20.36 o
  -5 -15   5      13616.60      13087.18       359.12 o
  -4 -15   5       5215.88       4646.49       187.89 o
  -3 -15   5       2942.18       2753.92       141.52 o
  -2 -15   5       3406.96       3459.75       159.73 o
  -1 -15   5       3097.21       2947.27       148.19 o
   0 -15   5       1133.47       1196.04       138.29 o
   1 -15   5       8547.87       8408.07       273.57 o
   2 -15   5       8267.11       8013.73       267.78 o
   3 -15   5         26.27         64.35        30.98 o
   4 -15   5       1099.29       1252.59        96.66 o
   5 -15   5        418.91        427.70        98.24 o
   6 -15   5       1322.39       1544.06       173.80 o
   7 -15   5         44.97         52.31        61.71 o
   8 -15   5       4202.01       4414.86       232.99 o
   9 -15   5         73.10        148.50        41.45 o
 -20 -14   5        581.03        637.42        88.75 o
 -19 -14   5        353.17        536.76        81.18 o
 -18 -14   5       4156.47       3919.85       288.16 o
 -17 -14   5          6.95         69.21        26.14 o
 -16 -14   5        340.92        431.06        69.13 o
 -15 -14   5        320.23        392.13        64.08 o
 -14 -14   5       2113.43       1761.35       114.87 o
 -13 -14   5         68.70        113.20        28.92 o
 -12 -14   5      12781.03      13105.08       289.24 o
 -11 -14   5       3684.79       3370.10       122.44 o
 -10 -14   5       6351.28       6035.72       237.36 o
  -9 -14   5       2097.76       1991.75       115.93 o
  -8 -14   5       4771.97       4537.44       170.76 o
  -7 -14   5       1564.69       1598.78        99.07 o
  -6 -14   5       7471.95       7391.65       185.25 o
  -5 -14   5      10451.35      10545.58       371.57 o
  -4 -14   5         22.62         79.66        34.37 o
  -3 -14   5       3281.33       3179.17       147.79 o
  -2 -14   5       4248.83       4097.79       169.18 o
  -1 -14   5       2076.82       1957.28       115.90 o
   0 -14   5        792.56        904.97        85.77 o
   1 -14   5       7999.04       7912.73       255.22 o
   2 -14   5        200.58        289.46        54.50 o
   3 -14   5        886.62        854.94        83.88 o
   4 -14   5       2973.87       2847.88       110.55 o
   5 -14   5       4428.60       4156.36       140.70 o
   6 -14   5        127.91        218.05        45.83 o
   7 -14   5       5865.69       5484.57       275.06 o
   8 -14   5        872.17       1149.57       103.76 o
   9 -14   5       1023.32        958.05       150.63 o
  10 -14   5       1273.09       1339.57       167.25 o
 -20 -13   5        137.13        172.16        67.76 o
 -19 -13   5       5335.26       5222.54       229.76 o
 -18 -13   5       1657.44       1419.26       120.73 o
 -17 -13   5        817.26       1088.97       104.23 o
 -16 -13   5        458.69        531.17        74.68 o
 -15 -13   5       4681.62       3931.09       228.71 o
 -14 -13   5        397.57        448.78        67.45 o
 -13 -13   5       4679.85       4765.51       190.03 o
 -12 -13   5       7366.75       6974.11       186.88 o
 -11 -13   5        704.53        727.99        59.81 o
 -10 -13   5        457.01        507.11        50.87 o
  -9 -13   5       4501.14       4008.45       159.60 o
  -8 -13   5       9766.45       9280.17       214.98 o
  -7 -13   5       2598.77       2680.87       100.61 o
  -6 -13   5      22999.21      22772.33       409.01 o
  -5 -13   5        359.39        415.91        42.83 o
  -4 -13   5       1982.99       1863.93       115.65 o
  -3 -13   5       7738.50       7564.34       353.90 o
  -2 -13   5      10183.58      10017.51       395.96 o
  -1 -13   5         96.87        109.51        38.55 o
   0 -13   5      23954.09      23214.55       526.48 o
   1 -13   5       3764.90       3876.30       160.37 o
   2 -13   5        951.80        954.59        84.18 o
   3 -13   5        787.28        878.80        61.97 o
   4 -13   5       3957.00       4182.23       134.51 o
   5 -13   5       2342.84       2290.09        97.78 o
   6 -13   5       3216.96       3354.80       154.44 o
   7 -13   5       2350.01       2219.54       126.23 o
   8 -13   5        107.83        147.33        37.85 o
   9 -13   5          4.29         53.37        65.49 o
  10 -13   5        333.22        356.34        87.66 o
  11 -13   5       1987.09       1983.81       129.83 o
 -20 -12   5       3626.00       3300.53       181.66 o
 -19 -12   5        601.21        631.36        87.17 o
 -18 -12   5        136.63        169.63        46.55 o
 -17 -12   5        727.71        919.96        96.44 o
 -16 -12   5       1555.72       1645.29       112.50 o
 -15 -12   5       2219.04       2111.09       126.40 o
 -14 -12   5       5684.11       5358.08       207.67 o
 -13 -12   5       8789.48       8714.41       272.80 o
 -12 -12   5         65.30        110.52        29.64 o
 -11 -12   5       1694.64       1728.82        81.97 o
 -10 -12   5      10264.03       9620.78       241.57 o
  -9 -12   5      19600.31      20352.14       382.88 o
  -8 -12   5       3397.68       3468.51       107.04 o
  -7 -12   5      21170.75      21053.68       290.19 o
  -6 -12   5       1850.86       1753.03        61.57 o
  -5 -12   5        532.63        545.49        37.55 o
  -4 -12   5       4924.73       4826.72       104.08 o
  -3 -12   5       9852.30       9949.76       201.89 o
  -2 -12   5       1174.14       1128.44        48.50 o
  -1 -12   5       8003.69       7832.89       365.74 o
   0 -12   5       5479.98       5058.20       131.97 o
   1 -12   5        314.78        416.73        49.73 o
   2 -12   5        105.75        184.90        29.64 o
   3 -12   5       9569.84       9170.60       262.28 o
   4 -12   5       2775.84       2598.46        99.06 o
   5 -12   5       2452.34       2380.69        96.79 o
   6 -12   5       7194.74       6968.97       230.92 o
   7 -12   5         70.04         79.10        29.13 o
   8 -12   5          5.24        103.63        35.89 o
   9 -12   5       1161.36       1286.36       107.93 o
  10 -12   5       2531.99       2745.44       149.78 o
  11 -12   5         39.53         41.86        33.00 o
  12 -12   5       1315.33       1692.43       126.17 o
 -21 -11   5       1058.52       1216.85       120.57 o
 -20 -11   5       3184.76       3076.57       173.66 o
 -19 -11   5        501.42        562.77        81.39 o
 -18 -11   5         47.02         71.19        33.03 o
 -17 -11   5        562.38        629.66        83.18 o
 -16 -11   5       9342.29       8269.97       279.26 o
 -15 -11   5        740.11        851.19        92.19 o
 -14 -11   5       7143.81       6978.68       239.73 o
 -13 -11   5        562.37        610.97        72.93 o
 -12 -11   5          0.90         20.30        20.03 o
 -11 -11   5       1753.92       1653.54        77.68 o
 -10 -11   5      11008.52      10303.28       335.39 o
  -9 -11   5         40.02         76.77        20.66 o
  -8 -11   5      19929.97      20190.75       386.49 o
  -7 -11   5       2523.38       2472.59        72.46 o
  -6 -11   5          2.58         32.08        16.21 o
  -5 -11   5        556.45        560.21        35.99 o
  -4 -11   5      11244.80      11607.79       178.28 o
  -3 -11   5      11674.79      12227.27       185.00 o
  -2 -11   5       9284.60       9125.82       150.34 o
  -1 -11   5      24849.98      25479.75       291.70 o
   0 -11   5         35.42         58.55        12.14 o
   1 -11   5        100.29        137.13        24.65 o
   2 -11   5       8743.50       8690.33       372.15 o
   3 -11   5      15786.79      15087.78       291.81 o
   4 -11   5        149.70        170.09        31.10 o
   5 -11   5       4036.98       3777.50       275.53 o
   6 -11   5       2098.34       2113.89       114.05 o
   7 -11   5        159.18        218.18        46.84 o
   8 -11   5        253.64        338.20        56.93 o
   9 -11   5       5281.38       4946.93       199.82 o
  10 -11   5       1367.46       1560.34       113.07 o
  11 -11   5       1762.79       1783.86       171.28 o
  12 -11   5        519.93        551.39       100.75 o
  13 -11   5        139.95        234.08        79.34 o
 -21 -10   5       2935.32       2832.38       168.21 o
 -20 -10   5          7.74          3.03        35.26 o
 -19 -10   5        560.60        731.06       110.83 o
 -18 -10   5       1082.52       1349.51       117.00 o
 -17 -10   5       4438.55       3862.22       182.03 o
 -16 -10   5        349.26        434.45        70.53 o
 -15 -10   5       8757.97       8397.17       274.42 o
 -14 -10   5       1092.57       1134.88        96.41 o
 -13 -10   5         31.73         41.98        29.47 o
 -12 -10   5       6708.46       6684.69       230.86 o
 -11 -10   5      17802.47      18120.64       355.14 o
 -10 -10   5       8715.98       8305.79       186.80 o
  -9 -10   5      10906.07      10847.02       179.70 o
  -8 -10   5      14349.11      14482.00       215.89 o
  -7 -10   5       5393.87       5301.31       107.77 o
  -6 -10   5          3.53         22.10        14.10 o
  -5 -10   5      15715.58      15752.19       218.90 o
  -4 -10   5      42397.30      42212.76       488.40 o
  -3 -10   5       3848.91       3751.29        82.33 o
  -2 -10   5      10666.48      10347.24       138.75 o
  -1 -10   5       5852.79       5881.42        94.17 o
   0 -10   5       3859.38       3759.65        72.51 o
   1 -10   5       1032.79       1038.87        37.34 o
   2 -10   5      17200.91      16998.86       364.88 o
   3 -10   5        762.87        840.21        47.65 o
   4 -10   5       2946.68       2684.72        94.53 o
   5 -10   5       2989.23       2727.04        97.46 o
   6 -10   5       2819.48       2555.44        95.72 o
   7 -10   5       1637.63       1483.12        95.04 o
   8 -10   5       2572.61       2281.89       124.25 o
   9 -10   5       2919.37       2914.71       190.17 o
  10 -10   5        912.95       1010.74        94.79 o
  11 -10   5        206.90        301.80        58.77 o
  12 -10   5        373.65        405.40        68.29 o
  13 -10   5        327.28        364.22        77.58 o
  14 -10   5          2.53        -32.24        32.24 o
 -21  -9   5        372.74        356.68        72.05 o
 -20  -9   5        205.10        232.95        79.09 o
 -19  -9   5        123.54        165.66        48.41 o
 -18  -9   5       3553.35       3463.33       174.34 o
 -17  -9   5       2132.55       2112.83       130.65 o
 -16  -9   5       5896.27       5562.39       423.42 o
 -15  -9   5       2755.17       2630.56       152.64 o
 -14  -9   5       1286.40       1378.32       100.39 o
 -13  -9   5         33.86         29.28        28.08 o
 -12  -9   5      10013.43       9808.20       309.06 o
 -11  -9   5       6555.41       5741.00       187.68 o
 -10  -9   5       3442.43       3318.19        87.07 o
  -9  -9   5      15185.29      15702.51       245.03 o
  -8  -9   5       1786.44       1832.81        59.80 o
  -7  -9   5       7749.55       7758.71       134.25 o
  -6  -9   5       3946.62       3853.10        84.43 o
  -5  -9   5      37465.79      38534.43       447.57 o
  -4  -9   5        279.21        262.81        23.85 o
  -3  -9   5       9923.70       9779.00       127.54 o
  -2  -9   5       7347.86       7333.28       104.14 o
  -1  -9   5       2366.91       2173.50        48.73 o
   0  -9   5        350.10        433.81        26.97 o
   1  -9   5      19740.54      19895.21       233.61 o
   2  -9   5      11146.70      11321.50       167.30 o
   3  -9   5        141.98        209.75        20.41 o
   4  -9   5       3649.41       3411.62        85.30 o
   5  -9   5       1121.66       1083.31        64.17 o
   6  -9   5        155.38        157.10        27.98 o
   7  -9   5       2497.91       2344.22       117.90 o
   8  -9   5       3884.44       3927.23       161.15 o
   9  -9   5        469.90        608.37        73.61 o
  10  -9   5         42.83         53.51        65.24 o
  11  -9   5         48.47        103.42        33.27 o
  12  -9   5        327.76        399.26        95.46 o
  13  -9   5         24.78         52.44        27.47 o
  14  -9   5       1098.07       1080.38       138.54 o
 -21  -8   5         95.88        126.78        43.81 o
 -20  -8   5        238.79        316.84        63.77 o
 -19  -8   5       2737.65       2764.75       157.43 o
 -18  -8   5        946.72        927.82       111.08 o
 -17  -8   5       2625.13       2655.32       146.20 o
 -16  -8   5       4634.81       4224.10       183.74 o
 -15  -8   5        156.43        113.01        37.28 o
 -14  -8   5         12.69         53.84        29.26 o
 -13  -8   5       6517.45       6078.00       208.18 o
 -12  -8   5      18508.04      17458.10       414.22 o
 -11  -8   5        229.58        312.02        33.92 o
 -10  -8   5       9430.91       9402.23       161.41 o
  -9  -8   5       4446.90       3998.63        91.69 o
  -8  -8   5       3473.87       3505.27        86.29 o
  -7  -8   5        445.07        488.93        31.22 o
  -6  -8   5      22120.74      21812.52       276.90 o
  -5  -8   5       4839.88       4568.84        88.04 o
  -4  -8   5       7544.15       7516.96       119.42 o
  -3  -8   5       1083.02        923.49        35.18 o
  -2  -8   5       1496.85       1228.96        32.03 o
  -1  -8   5       1541.19       1521.43        37.63 o
   0  -8   5      14421.67      14715.34       175.69 o
   1  -8   5       9918.75       9640.29       129.44 o
   2  -8   5       2294.39       2478.84        61.84 o
   3  -8   5       3985.07       3808.79        79.11 o
   4  -8   5        126.96        209.20        19.15 o
   5  -8   5       4081.02       4115.55        82.24 o
   6  -8   5         26.02         32.70        17.06 o
   7  -8   5       4076.62       3786.32       197.73 o
   8  -8   5         10.44         53.52        28.66 o
   9  -8   5        296.39        279.32        53.25 o
  10  -8   5          9.58         46.49        30.37 o
  11  -8   5       2346.98       2355.50       131.73 o
  12  -8   5        369.49        459.05        68.85 o
  13  -8   5        555.92        574.81        79.86 o
  14  -8   5        253.43        237.38        79.09 o
  15  -8   5         11.51         58.49        34.76 o
 -21  -7   5         17.80        105.19        31.91 o
 -20  -7   5       2162.80       2077.57       136.06 o
 -19  -7   5       1818.78       1810.23       130.05 o
 -18  -7   5       1357.19       1324.41       113.46 o
 -17  -7   5        780.78       1014.06       154.66 o
 -16  -7   5        396.11        377.43        64.29 o
 -15  -7   5       1338.29       1248.11       100.36 o
 -14  -7   5        199.18        200.19        47.83 o
 -13  -7   5      12130.49      11403.87       311.31 o
 -12  -7   5          2.36          3.88        21.72 o
 -11  -7   5        184.48        293.14        57.46 o
 -10  -7   5       2540.78       2721.60       114.08 o
  -9  -7   5       8841.91       8575.81       145.40 o
  -8  -7   5       1268.05       1224.32        46.05 o
  -7  -7   5      38785.54      40043.20       484.24 o
  -6  -7   5       3662.56       3160.23        70.42 o
  -5  -7   5       2527.82       2416.02        58.38 o
  -4  -7   5         93.49        111.68        14.92 o
  -3  -7   5       3512.36       3317.40        67.96 o
  -2  -7   5        739.18        560.70        21.52 o
  -1  -7   5        102.09        116.15        11.41 o
   0  -7   5      29834.87      30603.05       318.90 o
   1  -7   5         84.78        114.39        13.45 o
   2  -7   5        427.72        548.44        26.95 o
   3  -7   5       1041.84       1115.66        38.15 o
   4  -7   5       9290.59       8889.30       128.05 o
   5  -7   5          8.79         37.31        10.52 o
   6  -7   5         72.45         90.11        14.92 o
   7  -7   5       2129.28       2025.13        76.40 o
   8  -7   5         89.17        159.33        40.95 o
   9  -7   5        188.65        233.45        47.91 o
  10  -7   5        722.42        734.24        76.38 o
  11  -7   5       1129.34       1194.33        98.48 o
  12  -7   5        154.07        217.13        48.05 o
  13  -7   5        169.02        262.73        49.38 o
  14  -7   5         11.12         62.68        27.72 o
  15  -7   5        657.93        675.43        88.34 o
  16  -7   5        507.41        700.40       110.58 o
 -21  -6   5        369.00        349.11        90.18 o
 -20  -6   5       1393.19       1540.22       126.59 o
 -19  -6   5          1.74          9.12        23.31 o
 -18  -6   5        332.76        483.92        74.56 o
 -17  -6   5       1631.77       1738.39       128.97 o
 -16  -6   5       1580.38       1520.93       105.24 o
 -15  -6   5          0.69         23.47        25.38 o
 -14  -6   5      11844.71      10808.88       306.52 o
 -13  -6   5         86.01        118.41        38.14 o
 -12  -6   5       1955.69       1726.31       133.25 o
 -11  -6   5        279.49        322.38        37.77 o
 -10  -6   5        163.07        190.77        19.69 o
  -9  -6   5       2096.73       2095.20        50.31 o
  -8  -6   5       1583.65       1732.51        42.79 o
  -7  -6   5        174.07        361.11        23.57 o
  -6  -6   5        827.09        969.29        36.57 o
  -5  -6   5        744.85        712.17        30.57 o
  -4  -6   5        826.10       1065.70        34.57 o
  -3  -6   5        617.93        473.72        23.78 o
  -2  -6   5       1532.38       1816.40        42.86 o
  -1  -6   5      15984.75      15695.19       172.42 o
   0  -6   5       9979.60      11262.54       133.04 o
   1  -6   5         41.95        102.03        11.41 o
   2  -6   5       2054.43       1924.75        54.73 o
   3  -6   5       2924.34       2607.90        69.21 o
   4  -6   5        808.98        752.82        29.77 o
   5  -6   5        847.01        905.19        50.00 o
   6  -6   5       2400.44       2493.44        60.16 o
   7  -6   5        700.07        707.16        41.67 o
   8  -6   5       2291.80       2274.90        91.04 o
   9  -6   5        456.26        387.51        65.24 o
  10  -6   5       2991.06       2665.84       130.20 o
  11  -6   5         91.72        105.49        40.55 o
  12  -6   5        305.42        438.48        68.76 o
  13  -6   5        164.41        174.03        44.17 o
  14  -6   5       1496.48       1513.59       113.18 o
  15  -6   5        819.61        810.05        93.24 o
  16  -6   5        249.04        301.19        61.07 o
 -21  -5   5       1734.81       1688.14       166.75 o
 -20  -5   5          0.29          7.90        25.35 o
 -19  -5   5       1413.43       1347.27       114.87 o
 -18  -5   5        138.99        167.84        44.17 o
 -17  -5   5         25.28         80.18        31.09 o
 -16  -5   5        402.56        429.23        65.69 o
 -15  -5   5       2619.22       2425.08       129.61 o
 -14  -5   5        635.01        669.26        73.03 o
 -13  -5   5        285.20        291.50        36.37 o
 -12  -5   5         78.79         88.47        23.06 o
 -11  -5   5        221.34        228.76        29.14 o
 -10  -5   5       1247.48       1268.17        40.39 o
  -9  -5   5       6849.73       6826.85       107.73 o
  -8  -5   5       7420.28       7513.14       109.50 o
  -7  -5   5        202.37        294.87        16.87 o
  -6  -5   5        604.34        700.20        34.81 o
  -5  -5   5       2198.51       2561.02        55.84 o
  -4  -5   5       3015.64       3058.71        59.63 o
  -3  -5   5         49.80         32.18        11.28 o
  -2  -5   5       9385.52       9198.91       120.08 o
  -1  -5   5         34.41         40.38        10.79 o
   0  -5   5       7255.35       7487.08        92.38 o
   1  -5   5        509.49        441.34        32.22 o
   2  -5   5         51.73         78.71        10.49 o
   3  -5   5      21498.10      22880.08       275.37 o
   4  -5   5        725.46        709.70        27.17 o
   5  -5   5       1119.16       1204.70        36.83 o
   6  -5   5         20.38         42.80        11.11 o
   7  -5   5         30.54         79.55        14.04 o
   8  -5   5        911.55        958.36        72.12 o
   9  -5   5       1610.06       1636.70        90.70 o
  10  -5   5        628.46        629.60        51.18 o
  11  -5   5        527.98        496.87        66.06 o
  12  -5   5       1192.83       1203.54        98.35 o
  13  -5   5       1364.22       1559.89       109.71 o
  14  -5   5       3574.18       3452.70       167.18 o
  15  -5   5         75.54        144.21        43.07 o
  16  -5   5        325.96        362.49       106.80 o
  17  -5   5        817.74        861.73       100.29 o
 -20  -4   5        553.21        574.83       123.68 o
 -19  -4   5        326.64        412.18       122.42 o
 -18  -4   5        898.11       1020.56        98.29 o
 -17  -4   5        378.49        376.58        64.91 o
 -16  -4   5       1799.58       1839.28       114.31 o
 -15  -4   5       1155.53       1149.96        78.33 o
 -14  -4   5       5923.20       5794.94       159.21 o
 -13  -4   5        238.68        197.36        33.25 o
 -12  -4   5        238.11        245.05        33.42 o
 -11  -4   5       5387.22       4775.34       161.82 o
 -10  -4   5         85.44        100.64        13.97 o
  -9  -4   5       1559.43       1703.27        45.37 o
  -8  -4   5       3812.53       4265.10        74.44 o
  -7  -4   5       2702.54       2977.25        56.56 o
  -6  -4   5       7717.05       7606.08       101.81 o
  -5  -4   5       4725.90       4701.63        79.70 o
  -4  -4   5       1456.32       1032.13        31.43 o
  -3  -4   5       4786.75       5161.77        77.53 o
  -2  -4   5       4141.11       4681.16        68.75 o
  -1  -4   5       5835.79       7001.20        91.41 o
   0  -4   5      21150.13      22953.15       232.37 o
   1  -4   5       1419.38       1352.44        32.60 o
   2  -4   5       6911.99       6481.56        85.39 o
   3  -4   5        916.93        904.21        28.99 o
   4  -4   5       5467.38       5954.65        95.21 o
   5  -4   5       5108.40       4925.00        80.28 o
   6  -4   5       9934.49       9924.82       136.30 o
   7  -4   5      14233.89      14392.40       184.74 o
   8  -4   5        584.89        653.17        39.78 o
   9  -4   5        592.96        623.76        57.92 o
  10  -4   5       2235.41       2047.63        88.15 o
  11  -4   5       4828.62       4789.16       164.17 o
  12  -4   5       1066.16       1248.27        72.56 o
  13  -4   5       5300.99       5072.98       198.28 o
  14  -4   5        556.29        533.06        72.59 o
  15  -4   5         62.52        158.55        52.64 o
  16  -4   5         76.99        134.25        41.30 o
  17  -4   5       1457.10       1353.41       117.74 o
  18  -4   5        341.30        326.44        88.16 o
 -20  -3   5          5.35         -1.51        41.81 o
 -19  -3   5         42.67         30.54        31.23 o
 -18  -3   5         61.46         88.47        32.49 o
 -17  -3   5         46.69         64.56        27.53 o
 -16  -3   5       1031.06       1141.34        73.42 o
 -15  -3   5       1928.32       1946.17        91.57 o
 -14  -3   5         40.14         63.08        27.81 o
 -13  -3   5       1765.33       1788.43        88.12 o
 -12  -3   5          4.85         19.59        27.92 o
 -11  -3   5         47.70         57.25        20.72 o
 -10  -3   5       1224.36       1229.84        52.72 o
  -9  -3   5        577.61        642.48        27.66 o
  -8  -3   5         19.66         73.35        12.20 o
  -7  -3   5      11962.85      12538.09       155.92 o
  -6  -3   5       2002.85       2648.88        49.97 o
  -5  -3   5      15603.40      16780.61       185.83 o
  -4  -3   5        459.17        526.63        25.71 o
  -3  -3   5       4319.09       5134.17        75.34 o
  -2  -3   5       2294.68       2431.94        42.33 o
  -1  -3   5      33748.41      36116.32       530.95 o
   0  -3   5       7574.83       7180.06        81.23 o
   1  -3   5        889.00        851.63        21.62 o
   2  -3   5       1595.42       1588.84        32.38 o
   3  -3   5       5151.90       5083.85        79.07 o
   4  -3   5      48318.24      52065.16       574.84 o
   5  -3   5       1599.09       1962.96        47.69 o
   6  -3   5      19522.10      19923.76       230.11 o
   7  -3   5       1217.31       1263.61        56.53 o
   8  -3   5        106.69        168.57        23.25 o
   9  -3   5       2027.90       1940.83        76.19 o
  10  -3   5      10899.08      10679.67       224.04 o
  11  -3   5       1146.41       1038.92       109.09 o
  12  -3   5       8508.64       7788.26       194.42 o
  13  -3   5       2642.02       2455.91       102.43 o
  14  -3   5         30.66         27.79        85.64 o
  15  -3   5        448.97        496.06        72.97 o
  16  -3   5       2173.63       2008.61       127.35 o
  17  -3   5       1472.02       1578.77       126.46 o
  18  -3   5        841.12        831.39        97.91 o
 -20  -2   5        188.03        401.00        88.66 o
 -19  -2   5        728.54        581.86       116.88 o
[truncated: 1,468,596 more chars]
